# Supplementary material for: Complete chloroplast genome assembly and phylogenetic analysis of blackcurrant (Ribes nigrum), red and white currant (Ribes rubrum), and gooseberry (Ribes uva-crispa) provide new insights into the phylogeny of Grossulariaceae
Source: PeerJ. 2023 Oct 10;11:e16272. doi: 10.7717/peerj.16272 (PMC10573389; doi:10.7717/peerj.16272)
Supplement: Supplemental Information 3 [file peerj-11-16272-s003.fas]

>OP888488_(Ribes_rubrum)
gggcgaacgacgggaattgaacccgcgcatggtggattcacaatccactgccttgatccacttggctacatccgccccta------tctattttttattatagtatttataaattcttaaaaaacgagtgttataccattcattcttagttctgagatacaaatattagtccgaaatttccaatcccatatttctttttgtttatggtaaagaacataatata--------------tatataaattagcgaatatattagtacataactcaattgggatacttaataataaaccaactcataagaatcattttcctaagtggaaacaaagaaatttaaaacttatgtaaacaaaataaaggagcaataccaaacctcttgatagaacaa------gaattggttattgctcctttattttcaagaactcgtatacactaagaccgaagtcttatccatttgtagatggagcttcgacagcagctaggtctagagggaagttatgagcgttacgttcatgcataacttccataccaaggttagcacggttaataatatcagcccaggtattaattacacgaccttgactatcaactacggattggttgaaattgaaaccatttaggttgaaagccatggtgctaatacctaaagcagtaaaccagatacctactaccggccaagcagctaggaagaaatgtaaagaacgagaattgttgaaactagcatattggaagatcaatcggccaaaatacccatgagcagctacgatattataagtttcttcctcttgcccgaatctgtaaccttcattagcagattcattttctgtggtttccctgatcaaactagaagttaccaaggaaccatgcatagcactgaatagggagccgccgaatacaccagctacgcctaacatgtgaaatgggtgcataaggatgttgtgctcagcctggaatacaatcatgaagttgaaagtaccagagattcctagaggcataccgtcagaaaagcttccttgaccaattgggtagatcaagaaaacagcagtagcagctgcaacaggagctgaatatgcaacagcaatccaaggacgcatacccagacggaaactaagttcccactcacgacccatgtaacaagctacaccaagtaagaagtgtagaacaattagttcataaggaccaccattgtataaccattcatcaacggatgccgcttcccagattgggtaaaagtgcaaacctatagctgcagaagtaggaataatggcaccagaaataatattgtttccgtaaagtagagatccagaaacaggttcacgaataccatcaatatctactggaggagcagcaatgaaggcgataataaatacagaagttgcggtcaataaggtagggatcatcaaaacaccaaaccatccaatgtaaagacggttttcagtgctagttatccagttacagaagcgaccccataggctttggctttcgcgtctctctaaaattgcagtcatggtaaaatcttggtttatttaatcatcagggactcccaagcacacgaattctctataaataaaaaattatagaaaatagaagacttgttattcaatagtataacatgacttatatgcccatgtcaaccaatatcaacagccgtagatatctatctattatctatctagatccatcataaatttttgtgaa-------taaagtacgttacaaaa------atagaataggatttctccaacttctatatattaatgataatgggttgcccgggactcgaacccggaactagtcggatggagtagcaaatttccttgttcaaataggtaaaaaatccctccccaaaccgtgtttgcatttttcattgcacacggctttccctatgtatacatctaaaactcagttcctt-ccctagttgggactataagaaagtggaatactcagttgattcaatccttactgcatgaacatttcagaatataaatgaatgaattcttttttgttatttcttcagttataatttccatttaatttatatactctcataaccaatcattcatgattgatcaaatcattgatacaaataatatccaaataccaaagccgccctctatataacctccacaaagtagaagaagctcgtggaaaaatcaaagaaagaacttgttcttcctccgtaaggaattcttctaacaattccgaacctaatcttttcaaaaaggcacgtacagtacttttgtgtttacgagccaaagttctagcacaagaaagtcgaagtatatactttattcgatacaagctctttttttttgaggatccgctgtgataatgagaaagatttctgcatatacgcacaaatctgtcgataatttcagaatctgatgaatcggcccgggccggcttactaataggatgccctaatacattacaaaatttagctttagccaatgatctaattagaggaataattggaactatgatatcgaactttttaatagcattatccattataaatgaattttctagcatttgactccgtaccacggaaggattgaatcgcacactcgaaagatagcccagaaagtcgacggaataattggataattggtttatatagatccttcctggttgagaccatacgtaaaaataggattgccagaaatttacaagataatatttccacttattcatccgaagaggggtaccttttgaagccagaatggatttgccttgatacctaacataatgcataaaaggatctttgagcaaccataggagggtctgaaaagcattagcaaaggcttctacaagatgttttagttttccatagaaatatattcgctcaaaaagagttccagaagatgttgatcgtaaatgagaagattggttacaaagaaaaacgaagatggattcgtattcacatacataataattatataggaacaagaataacctttgattcccttttgaaaaaaaggaactggatttccttggagttggaggaatgcgattatgccaattctgatactcatagagaaagaatcgtaataaatgcaaagaagaggcatctttcacccagtagcgaagagtttgaaccaatacttccagatggatggggtggggtattagtatatctgacacgtaattgaaatgtaaaaaactgtcttctaaaaaaggaaatattgaatgaattgatcgtaaattctgagattttaatatttctttcctttctaaagaagatactaatcgtagggaaaatggaatttccacaatgattgcgaatccctctgagatcatttgagaatataaattcttgttatgcccccaaaatggattttggttagaatcattaacagaaataatcaaacgattctgttgatacattcgagtaattaaacgtttcacaattagtgaactgtatttattgtcataacccacattttccaagaaaatagatctatttaaagcatgatcatgagcaagcgcataaatatactcctgaaagataagtgggtataggaagtcatgttgccgaaatttattgagttctaaatatccttgaaattgttccatttgaaattagatttgaaccaaaaataggtgatttcttggattatcaaatgatacatagtgcgatacagtcaaaacaaggtattatagtaagaaaagaatagataccccggatacaagtaagctcatcaatggactctctagcctctctttttttatc---taataggtttatgtttgttataggataacaagacggttagaaatcctttattttctcaacccaatcgctcttttgattttggaaaaaatgatctttatcaatataccgcttcttctacacattcatctccaatccaaaatggagaatagctaatagttaggattcattaaaaaaaaaatggataatccactcataggagaagcctttcccgcatcaggcactaatatatttttaacgtctaattagatcgggtaataattcaaattaagaacggaagcccgttgcttttcgtttccctataattaattggagccatatggctctatccatttattcactcgacccaactttaaattcattttgttccgctccaagacttcaaacaaggctttgtgccgattcggtaagaatgcaatattctcagaattctcgattgatgcgacatgctattttttccattcattccctttcaggatcagtcgtggtcttacaaactctaccgatggtatggacgaatcccttgcttcatccaaatgtgtaaaagatcctagccgcacttaaaagccgagtactctaccgttgagttagcaaccccccaaaacaaattaggatgtgtagatacaatcgaaatcaaaataaataaagaaattggattgcatgacacaatcaaaacattgagttaacactaaataaaaaaaaaattctacttgattctgaacataaaaataaagagatcagctgaaaagacaagaaattcgaaaatatggataaatagtatcaaaacagatagaccgcttttatcca-tttttttttttcactcaaaaaggacttcttgtatcacagcgaatccaacgaacctatgagttgaatgaaataaagaaaaaaaccaaacc------catggacggagataaatggatttatacacgatcaaattatatttgttcgacacactgttgtcaatataaatgttgcgaaaagcatacaatggcaaaaatagaaaaaaaaaaagactggtgttggattggcactacatagataatctacatagat----------------------aaaaaaaataggaaaaatagcaaatcaatcaatataagtcgatcgaataagcaagctggatttcttggttattatttgttagtcgagttctaacgaaaaccacccgattgaaggtaatgtcataattttatatttcgagatccaatttcttcatctagtcactttattttttgactattcatcttatagcactaaaattccctagccattgtatatcaataaaatggatttatatcgttatataagatgggattctgtgggagcaatacaaaataggtatgaatatagtaagaaaagaaagaatagta------------------------------------------------gagaaaaaagaatagtagagaaaaaggtatactatatacgagtcatccccacactc---tttttttgtttttcattaattgaatttcgtttaattaaagcgaagttccttaaaaacttctgccttctttgaaatatcatgaacagttcctgtaggttgagcgcccttttcaaggaaatatagaatagcaggaacatttgaataagtttgattctttatcggatcataaaaacccactttccgaagatctcttccctctcttcgggatcgaacatcaattgcaacgattcgatagacggcgcattgggatagatgtagatgaacaaga---ccccccctagaaacgtataagaagttttctcctcgtacggctcgagaaaaaaaaatgattcgaagttatgtctatgtatagaattagaatgacaaatagatccataaaatcatcaaatcaattagactaagtccttttttcttcgtctttcccg--aaaaaaaaattcgtactcataactcaagttggataattctcaaataactcaaagaaaacccttaggcattttatttattgagtggtctctaaccccctttttggctcatttagaatctctttttttattctgcattctaatctagttgttgagacaattgaaaacggtatttccttgttccaggatcctttatcttttctttgaatcattgggtttagacattacttcggtgatccttaatcctttcaaaatggcagcaacataccctttttttgtgatttctttctatcaaagaatcatatgaaccgttgattcccgcgtgttacacttttgatcgaaagagttttaacaagtccaacaaattttccttttgtatttgaaacttgctcgaattggatcctttcgatttctatatcgaagatatacttacgaagttgttcc--aacttattgattggcactaaccctagatccttgcccttgcgaaatgaatcaatactttctagtcgagctccatcatgtactatttacattacaacccaacaaaaggg-gggttgggttgtagtggaacagaacaacggatgtcgagccaagagcaccttcattcctaataaaatggtggagtcttacatccacagctgatcatgtccttcaagtcgcacgttgctttctaccacatcgtttcaaacgaagttttaccataacattcctctagtttggaaccagtatgtaattgattcaattatggaatcatgaatagtcattggttcggtcggtaaatagtaatctatccttttgtcc-----------------------------------------------------------------------------------------------------------------------------------------------------------------------------------------------------------ttaaaaatatggaattgacaaaatttcctaccccgacatcattatttgaataatgttttacagtaagtaccacattt---------tttttaatcataataagaaagaaagatccatgtttcttttcgaattgaaccaccaatgatttaaagcggatagattgaaaaaa-aaatccaatttattttttttgtggaggtggagtcgataaaaaaaaaggattgatatataagataagagaagatttaggtcgttattctttcatctgattgctaaaataagaatcgaaagaataaaggattccatatttatcagaaaaacttatgttactggaagtaattcaattctggagagtctctaattgaatatttcaatttcagggctcacaaatatttttcacaaaaatagaaacaccactgtcactgaaatagaatgataacaatatgtacatataagcatttcctcatgttctgggtatttgacttgaggttcaataagttttttgcaattttgtccataaaaaaatgcaagtgaatagaatgtatgactcaccccccgccccaaatgttacatggatttacagctgttttcattagacccaaag-aaaaaaatgcttaaaaacaaggttcaaagaaaatacatctgttacctatgtaatttactcgatcatgtgttaatgagattcagactgacacagatatcaaaacggatactcttcgttgttgattaaattctatccactcccccatccaa------ttctatagggatgatcaatcataaaccaaaaaaagatcctcttttatgggatgctccaggagataatatagttacaaagccaaacaaaacaggtccagattaagtcgttattcctcttttttattttagcttaatcctgttgattgaattcaattagtaccaataaacccctcttatttcgaattcaaaaatccacagagaattcataattaggctacctcattgaagttaagtttaagggataggaaat-aagagatagagaattgaaaattcaaatagatatggtacctaag--------tttttttttctaagtaattaacttcaatatgaatatgagtgggatgggcctttcatcgtatgcccatccca-ctttttttgaattgaaacttttgttttgtgatctatgtt-cccatcttacctggatcacaaatggattcagtgacattcacgtatcgtttgaacgaaattcagtttgtgaaaaatatatgattcagagaagaatcagt---aaaaattagaaaaaagaaccgca---------------ttctatacttatattagacccttaaacagaaggttgttcaaaaaatcaaccttttgctgacattgatataatgggcatgttctgggacggaaggattcgaacctccgaatagcgggaccaaaacccgttgccttaccacttggccacgccccatttcaattttaattctgcactaataaacactaatattagtattgattgttcgtcaattccagtccaaataaatatttttggactagattgttgataggattttgacgcgtgtagatatagaattaaactgaatttattgatcattacatataatttaattaagatataagatattgtataaaagtatgatttcttctattctctttttagaattgaagggtttttgattgagtgagttcaaaagattttttggtcgactttacttttttcatctttt---------ttcccttatatcaataactcaatcaaaatgcaattatctccaagaacaaaatctttgttatgcttaatatctttagtttgatcggtatctgtcttaattctgccctttattcgagtagctttttctttgccaaattacctgaggcctacgcttttttaaatccaattgtagattttatgccagtcatacctttgctattttttctcttagcctttgtttggcaagctgctgtaagttttcgatgagattttgaatactgtcctagaaaaattcatgatttattcaag--aaaaaaacttctaacaattgataagatcagataagtcttacagtatgaatcttcgattcaaacattgaaattctttgatagccgcgataaatctggatca--------cctcattcgaaccttttttcttttccagtgaaaagacc-----ctat-tctattgggttaccccacaatatctaattgtgattataaaaaataattttggtgatgaaaaactcttattacaaattcatttgtaaaacttattttctatttctaaaaagcacttaatttcttggtgt-----caaaataggatatgtggtataaaaacggagaatctattctcttattttcccaaaaaatgatcttggagattgtgtaatgcttactctcaaactcttcgtttacacagtagtgatattctttgtttctctcttcatcttcggattcctatctaatgatccaggacgtaatcctggacgtgaagaataaaaaataggataaaaataaggcttttacgtgcttgattttttaattgtcttaggatttatttatttgatctattccacacctttaatttaactatgaatatgaaacaatcaaaaggcttcgatcaattcgaaagagataaataaaatatcaagccatcaagggaaacggaaagagagggattcgaaccctcggtacgaataactcgtacaacggattagcaatccgacgctttagtccactcagccatctctcccaattgaaaaggtataattactatgttacattacacataactaaggattgaaaaaagaccttctctctttattcta-atctttattctaattatatag------atatatataacttttatcagcaattccaattccatttagataaagtaagggctcgaaagagatatttccaat------ataaaaatacctctttgatttcgccccaaaaggccttttttttattcccagggcctggctgggtcagtacctagccgggcctttttttatcccaattacccatagattcaaatttttatctgatttgaaaacataatgcttgttattcaagcaacaacaatcagaaaaactactatttacattcctatgatatggaatcaaagtctcatttcttattctttcttcgtattcgttcttttattccctttttgatttactgtacgggaataaaaacaggaaaaagccttattggttattaatattgaaattcattttttttatttctttcttcaagaaagaaaaagcagctttacttgaactgaagacttgagtccacaaaaaagactc-tttttttttttcatagatcca------tcggattcaaaaacttcgatagtttaatgaatagggaaagaagaagggaactccttcaacaaaaaaatcgaactatggatacttgcacaatgcatttttatgttatgactaaagtggttttgtcgagctgtatctgtcaaaactcccccagcaaaagatagaacttgttatttaaattaaatgagccccttttcttaatctcattaagtcccccgacgaaacatgtcaacactcaaattttcattatttttttctgatcctgtcttgagtacctacaatccctttgttcgacaaaaggtccatttatatacaataatcgcattgtagcgggtatagtttagtggtaaaagtgtgattcgttctattaacccctttaatagttaaggggtccttcggttttattcatattccgatgaaaaactttatttcttaaaaggattaaatcctttacctctcaatgacagattcgaggaagaatatacattctcgtgatttttatccaagggtcaattagaaattgaaaaaa------ttggattctgaaattacgaaacataatttttattttgaattggatcaatacttccaattgaatgagtatgagtaaaggatccatggatgaagaaagtctatttcttttctaatcgtaactaaatcttcaattttggatttgtatagaggggattgaagcaaaatagctattaaaaaggatgactttggtttactagagacatcgatctattattttagctcggtggaaggaaaatgcttttcctcaggattctatcaaatagaaatagagaacgaagtaactagaaagattgttataatcctcatcttctagagggatcatctagaaagcgagtctttttgaatgcattcagacagaaaagctgacatagatgttatgggtcaattttatttg---ttttttttttcattcacgtcttcgatctgggaatttatccatcttccataaaggagccgaatgaaatcaaagtttcatgttcggttttgaattagagacgttaaaaatgatgaatcgacgtcgactataacccctagccttccaagctaacgatgcgggttcgattcccgctacccgctttctaatttactaatttaaattaattaattt------tatatataattaatatattttcatttagaattctaaatgaaaatatattaatttataatttaatgcaccatggagttgaatacgtaatttacgaaattgtcttacatacaatccgagattctttttttacgaacacgagatcagaaaggaaaatttaaaatgcgaaaaaaaaa--------tcgtaatgaaaggcgtccattgtctaatggataggacagaggtcttctaaacctttagtataggttcaaatcctattggacgcaatttatttccatattccatatatagatttttatatttctatgggaagaaatctattttgaatgattttaatttaatcagggatacttccattttctatattaataattattatctaataaata----aaaaaaaaatggaagtattattttatttctatatatatatttttaattacttttcttttagtaaggattattaagagtgatcaatttctttatgcttgttcctgaagtagaaagcgttccatctgctcctgaatagcttctttcaaaatggtttctgcttcctcggtgaatgtcttggtagaagatatgatttcttgaaactgaggtttattcgtttttaagtaagtacgtaactcaactagaaatttccttacctgtccaatctctaatgaatcgagataaccatttgttccggtataaatagtcattatctgttcttctaccgtgagaggggctgattgggattgcttaagcaattcacgtaatcgttgacctcttgctaattgattctgagtagctttatcgagatcagaagcgaattgtgcaaaagcttctaattctgcgaattgcgccagttccaattttgatttgccagctacttgtttcatggctttaatttgagctgcagatcctactctagagactgaaatacccacattaattgcgggtctgattccagaattgaatagatcggcggataaaaatatttgtccatctgtaatggaaattacatttgtaggaatataagccgaaacatctcccgattgggtctcaactattggtaaagcggtcatacttccttcacctaaaagagaacttgatttagcggctctttccaaaaggcgtgaatgcagataaaaaacatctcctggataagcttcgcgacctgggggtcttcgtaatagaagagacatttggcgataagcttgtgcttgtttggaaagatcatcataaatgattgaagtgtgtcgttcacggtacataaaaaattcagccaaagctgctcctgtataaggagcgaggtattgtaatgtagcaggggaatccgctgtttcggctaccacaatagtgtattccatcgctcccctttcctggaaattagtaactacctgagctacagaagatgccttttgaccaatagctacataaacacatattacattttgtccttgttgattcagaatcgtatctgtggctactgctgttttaccggtctgtctgtccccgataattaattctcgctgaccacgtcctatagggatcatcgaatcaatagcgataaggcctgtttgaagaggctcatatacggaacgtctcgaaataatacctggagcaggagattcaattaaccgagactcagaagctgcaatttcacctctaccatcaataggtttagccagagcatttataacacgacctaaataagcctcactaacaggtatctgagcaattcttcctgttgcttttacagaacttccttcttgtatcatcaaaccgtcactcattaatacaacaccaacattattggattctaaattcagagcaattcctattgtaccttcttcaaattctactaattcacctgccattacttcatccagaccatgaatacgagcaatgccatcgcctacttgaagtacggtaccggtatttacaatctttacttctctattatattgctcaatacgttcacggataatattactaatttcatcagctcgaatggttaccatgagtatttcttaacacttttttgggagc------aaaaaaaaaaaaaa-------taatgcctatagtagaaagactaatcagttatttctttcattgccccaaacatgccaatattagcactaatggtacgtaaatgtaactcgttgttcaaacaactattcagagtccctagagctccttgcaaagcttgttggaaaacccgttgtcggacttgattaatcgctctttcttgttcaaaattaatggtttcatttttgtaattttctaattgttccaaagtcttataagttgaattaatcaaattcaatttttctcgttctatctcagagtatccattcactcgaaactgatctgcttccatttccactttccgtaagcgcgctcgggctttgtccagctggtcaatggcccccccacgtaattcgtctgaatttcgaatagtattcaaaatcctctgttttcgattatctaataaatcacttaatgaaagtagattattttttcattcattttaaaacttccatgatcccttcccgaaccaaacatgaatctttcgattcatttggctctcacgctcaattacttatgaggaattcccatatc-ttttttttatgtaatgagcctatcctctcttctcctttcatattccaaaatcaaaatatctaaactgatcgctaatccaggatcagaatattttgaggactcttctgaccaaagaaaaaaacatgtatgtaattgtcagcaaagttg-ttttttttcttcaaatccaaaaaacgcttctgactttatacataggtcatcaattcagcattggataaaaagggatgaaatgcccatttttacaataaatggttcaaataatttatcgatatgagtgttatataccgaaaaatttgctaactattcattttgaacccatctctgtattaacatagtggtagaaagagtaccatgttgcgtctggacttcaaacggtttagctttaaccatgttaatggtcccacattgttggttgatagagaatcaaagtaaagtggatttaccaacaaattacgaaatgctatggttcttccatatgatttcttaatttattcagaagtcattcgcgggatcatgcacctctctttcctcgttat----aacgacaaaagtgcatctggttggatccagcctatttttgaaataaacaactcgcacacactccctttccaaaaaagatcaatacacctagtactacacttagatttattggatttgttgctaaaatatcggtattaaacccgaaactcccggcggatggccagtgacccaaggaaacgaaagaatcggttacatttttcatatgatctccccttatagatagactaaaaaaatcgaaaagagttctttgtgtatcacttcactccctctttttttatttgagttattaatc--aatttcccctttt-----tttaacaaagtcaaaaatagatgtga-----tttttttttttcaattggaattcccaataagaatgatacttatccgaattgggtaccaggacccatgtcaattgtgaaatacctcgtttgttgcaacatttcctaaaattgaaaggggattccattggcattggactaagaaggggaaggaagaaagcgagtcggtatgctaattcctcatcctcaaatcagtccttcccacgagttattgtctcaacgaataagtaattgtaggagtgaaatctgaatataattcgaaaaagcaagtggctagtccaaggcaataaaattagaaatttgaaaaataag------ttttttcaaatttctaggattaaactaaacaaaaggattcgcaaataaaagggctaatgctacaaccagtccataaattgttaaagcttccataaaagccagactcagtaataaagtacctcgtatttttccctctgcctcaggctgtctcgcaataccttctacagcttggcccgcagcagtaccttgaccaactccaggtccaatcgaagcaagccctacggccaatccagcagcaataacggaagcggcagaaatcagtggattcattataagttcctcgcacaaaaat-aaaaaaatggttaatgatacaatcaaacaatgaattagaatttaattattccatcgctaagattcatccaaaagaagaactccgagttgaaggaataatatttttgaatcatccgaactacttcaatatctcttttttagttcctatcctacatgaagtctttgtctttgtgaattaatatgactttagttgttccatttttttgttctgaaccattctttgaattcttcgttatttttcttgatttgaatttcatctctttattcattcaattcacagtcacagacgaaatggaaggacttctatcgaaatcccctactaaattcccagtactagggcaaattagatatatctttagttcatatataactagtcaattatcacatatacatgtcttttttacataatgtaaaccaattatccgtatcttagattcaatcggattctagaatcattctttgaaacatctaaaaaagtgggcttatagccattagagtacatatacctagtttgacccccctctcctaactaaacctttttcttactc---tttttttttgtaaactattttattcc--ttttttttatcacatagatacaatatctaaatggatgaattcattaggctgaattcgaattattgc----------agagaaatatcagtagttgattgatctaagtccatgcaattttattatttataaaaattttcttttggtcaatcgttgaattgaatgaaatcgactgaaatgtgaattgttccgtcgaa----------------------ataatactaataataccataagaattcttattccaattagaactcctaatattcactattggaattgactcaacaatatggaatattcattggaaggagggatggtataaaaggaccaaacttccattttaggaaaaagatcttttagatctctttcc-tttttttttacaccaagtccctaatatcgtaa--ttttttgctattactctagatcatatatcccatacttgtatacttatgttccttaagtagattatcttgaacccagctgcgttgggctaagct-aaaaaaaaagactatttgaaaactagtcaatgatgaccctccatggattctcctatataagctgcagctaaagttgcaaaaataagagcttgaataccgcttgtaaataatccaaggaacataacaggtataggaaccactaaaggtactaaagaaacaagaacaacaactactaattcatcagctaatatattcccgaaaagtcgaaaactgagtgataagggttttgtgaaatcttctaagatgttaatgggtaaaaggattggggttggttgaatgtatttaccgaaataacctaatcctttttttgtaagacccgcataaaaatatgccactgacgtgagtaaagctaaagcaacggtagtatttatatcattcgtgggtgcggctaactccccgtgaggtaactgtatgattttccaaggtaaaagagccccggaccaattcgaaacaaagataaatagaaacatagttccaataaagggaacccaagggccatactcttctccaatctgagttttgctcacgtctcgaatgaattcaagaacatattcgaagaagttctgaccgtcagttggaatggtttgtggattccgaacaactatagtggctgaacctaataagatagcaattacaacccaagaagtaataagtacttgggcatggacttggaaacctcctatttgccaatagaagtgttggcctacttccacaccggatatatcgtataacccttttagtgtgttgatggaagatgatagaacattcatattgccctcttacagaaattgaactttaataaaaggaattattttgattcaaccatctctttcttgaattctatattttgtataccaactaatcacataatatccccagttatttttatctcttttttgagattacggaatagtaaccgattccataaatctagggagttccaaaagtaatttatcttattattaatcaaggatttcttatatagctagaacgaccctcacaaattgcaaatacgagtttgttaagaattaatcggattgaagctatagcgtcatcattcgctggaatcgaaatatctgcgagatccgggtcacaattggtatcgattaaacaaatcgttggaattcccaaagtgatacattctcgaagagacgtatattcttcttgctgatcaacgatgattacaatatcaggtaaccccgtcatatatttaatcccacctagatatgtttgcaagtgagataattgtctcttcaacatagctgcatctcttttcggaagacgattaagcccccctgtcttttgttccgttctcaagtccctgaacttatgaagtctcgtttctgtagtagaccaattcgttaacataccaccgagccattttttattaacataatgacatcgagcctttattgcagcccgtgctactgaatcagctgctttatttttggtcccaacaattaagaattgttttcccctacttgctgcatcaaaaactaaatcacaagcttctgataaaaaacgagcagttctagtaagatttgtaatatgaatacctttacgctttgcagagatataaggtgccattctaggattccacttcctagtaccatgaccaaaatgaactcccgcttccatcatctcttccaaattgatgttccaatatcttcttgtcatttttccccacactttctcttttttttttt---gaaaaaaaaaagagacgaggtaccctgaaataaaaatagttccgatggaaccttctcttctaccgga-----gattggctgttgatacacgacccaatccaagccataaattcctttctattcgttattctc---------tttattacttattatcaaataaaaatgaccagaccaaataaagatagt---aaaaaaaaagtttaaataaaaggatgaatccgctcttagtaatcattaaatcccatattgttcggatgtatcatggaaattctttgaaatgcaagaattcaataattctctgtggtggaacaaaatatctctcatttccccctggaatatatttttctttttggtttccaaaggaatgttcttatgttgccttgaatggtgcactaatcttttgagtccggtaccaacgggtatcatccctcccagaacaacgttctctttcaggcccttcaaccaatcgatacgaccccgcagagcagcttttgctaaaactcgagaggtttcttgaaaactcgcttcggatatgaaactttgagtattcagagatgctcttgttattcccaataaaatggctcgataacagatcgcttcttccaaagcacgacccgttcgttccgctcgcaataatccaattagttctccgggtgaaaaaacattagacattccatcttctgaaaccaagacttttgatgttatttgacgtacaataatttctatatgcctattatgaatctgcactccctgggatcgataaactttctggatcttattaaccaaagagatacgactttgcactatagttagctcagcaccaatcaagaatccccaaggaattccaagaattcttgttatacgctcattccaaccctcaactctcttttctaggttcatcgatattgaatcaatcgaacgcacttctaacacttgttccacttttggaagaccctgcgttatatcaccagatctcgatttttcatatataaatgtaactaatgtatccccttcgtaaaggatttccccataatggccatgaacagttgctcctggagtggccaaataagtcttagctgatcttattactatagagtcaacttgaacaattagaacttgacctgattttaggtgtagctcatttttggctatacatacattttcacaaataaactgtccgagactaactgttgtggttgtctcctcacaataattagaatggagaaaataccaattcaaattgaatgggttcaaaatgatgttactgcatggatcgggattataaattatcccattttcatccattaaataatatttaagtacttttaaagtctgtttaaaattgtcaagttgcaaatatttagttatcaagatctgattatgagttattaaatcgtaaagtgaataaaaattcgcaatttgaggggctattcctaaaggacccaacgaattcctaattggaattgggaagtctcttttaattgattcttttttcacattgtgatattttacatcgttcaatggacccattcgagaacaattggatgatgacaaaattatcaaagatttgaattcattatttctattcaacaacgtacgaatagttccttgattttggctaagtgattgttgaagcctggccttggaataaaacggattgatattggtgtgatctggtccattatcagagatcaaacctgaacttgatggatcgttcctttttccggtatatgaaatcggggatttaactaagtcgattcttaggaaatctcgaatcagaccatttgtccttacttcaacaaaggaagcatgggcctctccgatcgaagacctttttttgtcttggtcccaattcaatactaaacaagtccgaactaattgaatacttgtgtcagaaattccccgaattggttttccatttccataaaggatataattgacaactcgaagtttcatattatctctttcctgcaacggatcctgggggaaaagttttgttaaatttataccgtccgctatttcatatgtgactacaggtcgaaccaaaacaaaatactttttcttggtaggtgtgatccgttggacatagagccaatttttcaatttgaattccttggaatttagttttcccgttcctggtggtatcaagatgccactgtgtcgggctatcttatctgtctctccaggaaaatagatatctccagaaaatattttaagttcaatcccatttttttttctctccactcggaccaatccgcctactcggcttcttttatttaaagtgattcgtgtagatactccaatgatactattgttccgcaccattatggaagaagatccgggcaaaatatgcacttcctcgggaatgaaaaaaaattgatctacttgcatttggtatcttggcttaaattctttgcctcctcgatactcaatcaaatcctcttttttgacgattgaatgcacctctatagtcccatatttagtaattcctgaactgtttcttctgtatcgagggtcgtcgaaataagcaagaatactatttttacggaaaataccatttctgggtatttcaatcaaaatccctgaatcggaatggcgcatttgttctttttctcgttcttgaatcgattggaatggaatgatgaatctatttcttcgcctctttgacaataaatcataattctcgtggagaatggcaggatatatgagattacaatgatcaatacctatgattcgattaagttctgaataattaggaatctttttaccagaacgatccgaactagagagtttatgtctcacttgctcattagtcactgagaggttagaaatagattttcgttcgacagaaagagaatgaacgttcagttgatcttgatccttgtggagcgaaaaaggtactacattggatctgcacgagcttcctgataatatccataaatggctggtttttggtaagagatgaacattaccatatgtaaattcaggtgcatggtacacatcggtactccagtgcatttctccctctgaatcagaataaatatgttttcgaaccctctctttaaaattaaaagtagatgttcccgcacgaatctcagcaatcacttgttctgattctacatattgatcatttttaactaaaagaaaactttttggtggaatatttacgttatgtataatatcttcactctcaataattacatacaagttcatataacatagaaaagcaggatgtccgtgacgtgtacgtgtgggatgaaccaaatcctcattgaattttatttttccattagaaggggctcgtacatattctgcagtaccccctgtgaatactccaccagtatgaaaagttcttaatgttagttgagtacctggttccccaatagattgacccgcaataatacctacagcttcccccaattcgaccaggtcaccatgagtaggactccgaccataacataatcgacagatccaagacgtactcctacaagtaaagggagttcgaatagatattggttgtgctcgaaaggttatgaatcggttgacaagtccaatcccaatatcttgatttcgaatggcaatgcatcgtggacccatatatatatcgtctgctaatacacgaccaattaatgtttggataaaaatcctttccggcatcatcccattttgaggactcacagaaatacctcgggtggtgccacaatctgttctacgtacaacaatgtgttgaactacttcaacaagtctgcgcgtgagatatccagcatccgatgttcgtacagcagtatccacaactcctttgcgagctccgtagcaagaaattatatattctgttaaagagagtccttcgcgtaaattgctttgaatgggtaaatcaatcatttgtccttggggatctgacattaatcctctcatacctaccaattggtgtacctgagatgcatttcctctagctcccgaaaaagacatcatatggactggattaaaggggtcagtcatcctaaaattaggattcatttcttgtcgcaaatattcacttgtagcataccatatctcaatagattggcgtaatttttctaccgcgtgtacattcccataataatggtgtttttccaaaatcaaactttgttgttcagcatcttggactagccatcctttagaaggtattgttaaaagatcatcaattcctaatgaaatagatgtagcagtggcttgctggaaacctagagtctttatttgatccaggatgtgtgatgtatatgccattccgaagtgatctattaatctgctaataagtcgtttcatggcagttccatctatcactttattgtgaaagaccagattggcccgttctgccataagtacctccatattccgctgagtaggattcgacaatgggtttgagtcagtgattggaaaacttccttttctagatcttgattcgcgtagaaattcaggaactatgatcctaggtgaaccggagagacccgaattcacaccatatcatagaatcttaggtaccatataattaggtacgatatgaagaggctctacaaaacccttgtacagcttcttcgatttctcgataaagagagatatgaccaacagtggttcgaatgtatatacaaagaatttctttttttacacttcttactattagatagtgcccataaatctcatgataagtacccaaagattcataatgaacttcgatgggagcttctcttgaagcaataacgcgttgatctagtcgccaccggagccacaaaggactatctaaaaggattcttttctgacgataagccccaattgcatcatatgaattagaaaaaaagggttctttttctttcgtatacccatagttattagtgtcaattctttcagtttgaaagtttctgcaattacatggattatacctatttgcacaaatacctcgacgattcccgctcgttaatacatagagtccaataagcatatcttgggttggtacggaaatgggatccccaatagctggagacaagagattcatatgagaaaacataagtaaacgagcctccgcttgagcctccaaagataaaggtacatgaacagccatttgatccccatcaaagtctgcattaaatcccttacgaactaatggatgtaaacaaatagcgcgtccttccactaaaacgggttggaatgcctgtatgcctaatctatgcagagtaggtgctctattcagcaatacaggatgtccctgcataacttcctgaagtatttcccatacaatcggttctttttcccgaattttactcttagcaactccgatgttcgaagcaagatgttgtctaattagaccacgaattacaaatgtctggaaaagctctattgctatttcgcgaggcaatccacatcgatgtaatgaaagtgaagggcctactacaatgacggaacgccccgaataatcaacccgtttgccaagcaaagtctcacgaaatcttccctctttgccttcaattacatctgaaaacgacttgtaaatcttattatgaccgtccctcattggttgtccgcgaattccattatcaagaagcgtatccacggcttcttgtaccaatttctcttgacacattactaattcccctggcgtcgatctacttgttgttaagagatcattaagagtattgttccgatagataactcgtctatagagttcattaatatccgagctcattagtttacccccatcgatctgaatgatcggtctcaactcgggcggaagaactggtaatagacataaaaccatccattctggttctatatttgttcgaataaaatgcttagctaattccatgcgtctaaccaaaaaatcttttcttcttccaatttttcgatcttcccattcattacctgtgagcccctcttcccctaattctttccattctaccaatgaataatccataataagtcgcaaatccagatcggctaattgttctcggatagcacctgctcccgtagagatttctctatttcgaaatgtatcgaagcctggggtcgtaaaaaaaagtgggatgctgtatttccaggattggatttcatattcgaatgaacctcgtaatcgtaagaaagtgggttttttagctatgggcctagcaaaagaaaaattgggatagggtcctgtcctagaggat-ccccccccttaaaaaccggacgtgaaggtttcctctcatccggctcaagtagttacaccaaataaagaaagtgggtttcgctttccaattctagaaaaccccaagagatctactccttactcaagttccccgtgaagaccaagcaacatttcattgattcatttttccttttatttctattttctgaattctttgttcaattacgacataaatgaaatgtgaaattcttgagtagtctacttcccttccaataatgaatctccttaacggagtaccagtaccttggaatttataagggatttacttgtctatatatcgttccattcgatcttttaggtcccaacttcacctcgacggttatgccacgatgcccttaaagcctatatgcgatggatagactcgtataaccatgacagatttgcttacgtgaacataatttctttctaaaagaaagggaattgttaattccacaaaagaaagaagtcttt-tttcacgaggtacaactataaaattcctc-ttttttttatttgttatgtaatcgaccatagatcaattcccctttttgggagttttgaatacacccacaattctgagcttcatgttactcctcccaagagacatgtcagagccagggcatcccaatcggattgaacgggatgacagtttctcattcctaatctgtaaaatctgaatttcgatcaaatcacacatcgcagtatactaggccctctaattctttaagaggtttatctaaaagattcgcgatataactaggaagacgtctcaaataccacacatgggttactgggcatgccagtttgatgtagcccatttgatatcttcgtacccgcgaatccacaaattcgactccacattgttcacaaaatttcgggtcttcttttccatctccgattactcgataatttccacaagcacaaattccactttttataggcccaaaaattctttcacaaaataatccatctttttccggtttattggttttgtaatgaaaagtatagggttttgtcacctctccaacaatttctccattaggtaggattttattggcccaagcacttatttgttgaggagaaactaatccaattcggagttgctgatgtttataccgatcaatcatagaagaaaaattctgattcattccgattaagcttccttcctattaatctggaaatttttttcagataaaaggaaatgattcagttccagagccaaagatcgtagttctcgaacgagcaatcgaaaagattctggagcatcctcggggttaggtattgttcctccaatgatcgtagtaccaagtacttcctgacgagctctaatatgatcagatttataagtaagcatctcttgtaaaatatgagcaacaccaaatccctctagagcccaaacctccatttcccctacccgctgtcccccttgcttggcccttcctctcagaggttgttgtgtaacaagtgcataatgtccactggaacgtccatggattttatcatcaacttgatgaattaatttcaagatataagactttcctactataacaggttgttcaaaaggatctcccgttcttccatcaaatattctgctttttcccggatattcaggttcaaatacccatggatttgctgtttgcttactagcttcatataattcagaaaacacgagttttctcgaagcctcttgctcatacctctcatcaaaaggtgctattcgataatgtctgtctagtagacttcctgctaacccgagcgagcattcaaatacctgtccgacattcattcgtgaaggtactcctaatgggttgaagaccatatcaacaggtcttccatcttgcaaataaggcatatcttgtctaggcaaaattttggaaatgatacctttatttccatgtcttccagctactttatcacctactttgatttcacgtttctgtgaaatatatacacgaatcttttctggattataactagaacccccctttttctggatccatctcacatcaacaactcgacccttaccgcctataggcagttttagacaagtttcccttgaagtggatacctgaatgcccaatatggctcgtaataatctatcttccggggcatacgatgattctttcgccacctgaggcgttaatttacctactaaaatatcacccgtctctacccaagatccgagcatcacaattccatttttgtctaaattgcggagtaaatgggtttctaaatgcggtatttcattagtgatcctttcggggccttggcttgtcacatgggtctgaatttcatatttccgtatgtgaaaagaggtataaatatctccatataccagacgctcgctaataagtactgcatcttcagaattgtaaccttcccatggcatataagctactaatacgtttttccccaaagcgagttcaccaccaacgatagcggcaccatccgctaaaatttgtccttttttaacacatttaccccgctgaacctggggtttttgatgcatacaggtatttttgttggaacgttgatagataactaatggaatgcttagagtatctccattacctgataaaatgatcttgtcagtatcggtataaataatctttcccccgtgttcggctatagcgggaacccctgaatctagagctgcttggcgttccaacccagttccaacaatgcacttctcggaccgagaaagcggaactgcttgacgttgcatattagaactcattaaagcccgattcgcatcattatgctcaataaacggaatgagagaagcgccaatagaaaaatattggaagggaaaaatacttcgaagatggacctgttcccatgcaatagtcaggaattcttgacggtatcgagctggaacaacctgttccgcctgaataccctgattcaacgccaaagaatttcctgctgctatcatatagtattcatctctacttggtgataaataaagcatccgtaccttttttgatctctcggaaattgcataaaaaggactttctagagatccccaatgaccaattctcgcatgaattgctaaggatccaataagcccaacattgattccttcagacgtgtcaattgggcaaatgcgtccatagtgactagaatgaatatctcgtatccgaaaactagcagttcgccctgtcaatcctccagggcccaaataactcaattttctcgcatgaactatttgggttaatggattagttcgatccaaaacttgagataacgggtgtaagccgaaaaaggattcataagtggttgttaatggagttgaagttaccaaattctggggagtcggtatcaatttatgcctaattgctccacctatagttcctcgaaccacattttctaaacgaaccagagccaatccgaattgatcttgtaagagatccgctacagaacgaatacgtttatttttcaaatgattcatatcgtcaagtgtacccattccaaatttcattccaatcaaatgatccgcagctgccaatatatctcgcggtaacaaaaatgtattgttctggggtatatcaagattaagtctccgattcatatttcgccgaccaatccttcctaattcacacctttgttgaaagaatttcttttgtaattccttacatatggattcagaaaataccggatccccacctacacaagcaaattgttgataaaactccaaaatggcattttcttttgacccaattttttttttctccttgtcgttcaggaaagacaaaaaaatttcggggtagcaaacattctctagaatttctcttagattcgaccccatagctgatgatagaactagaatagatattttctgtttcctactcacacgagcccatatccttgcttttctatcaatctctaattctaatcttcctccccaatctgatattatggtgcccgtatagaacgaaattccgttatggtccaattcggaccggtaataaattccagggctttgcaatatttgattgatcacaattctgtatattccatttactatagaagttcccagggaattcattagaggaatgtttccaataaaaatggtttgttcttgcatatcccgactggttttccaaattaatcccgcggatacatataattcagaagaatatgtgagtgattcatacacagcatctctttcttttatcaatggttctaccaattgataggtttccacaaatacttgaaattcaatttcttggtctgtatcttcaatttttggaaacttataaagttcttccgttaagccctgatcaataaacctacaaaatccttcaaattgtatctgattaaacccaggtattgtagacattccctcatttccatcccggagcattttaaattgcctttcccatttatcgaacaaatcccattattggctcattattcatcgaatcatatggatcgatctagcaatgatggaatttatattctgtttactgaatcacatgaaattttacccaactcc----atatatgtaatctatgaaatacgtatgaacggaggaataaagagaattttctactcaaattggaatttggaacagatacaaatgaaaagaaaaggataaatgccac----------ttagacttatgaagttttgttatagaatataaaaaaaagcgatgaaatttctaccattattatgatattacatattgcaatcccgctggatatcagaaaaataaatggattagggatttgatctgttcgctaagattaagataaagacagaataatcagaaagaatatagaattca--ttttttttagcacttcaccccctttgtggattctgttgttcaaaaaatgattcacagagaaggaagatatttttacctatttttagtagaattcatagaatatgattgaattgcataagaagggttctatttattaaacatgtgcggatatccatctatccgtcccgtctcctcctttatagcagttctatttggagcaacataggccgtactttatccaaatatctattcaatgaaaaattgacacacgcaaatttcctgctaattccctgtgggcatcttatgaataagataccccta--------------tgtaaaaatgtctgttctagggtttacatatactcataattattgttataattgaaattgagaaggattttttattcacaagaataaatactgattagttatgtatcaatttgaatttaattatgtcattaaggaaacgcaatttgagattcaaatccaagaatcgttcaggaattcacattaaatagttaatggttccaatttatcttgagtttgagttgttttgactaaaaagccacattctctttttcaatataaaggagagggggagtttttagttattgtgcc---ttttttttgatagactatacaatcaatcgaaggggatgtatccaatccaaaaaagggagaagattttcatctattttgtattgttttggcggcatggccgagtggtaaggcgggggactgcaaatcctttttccccagttcaaatccgggtgccgcctgatcaacaaaagactaaaaattccttattctgctgatataactcgacgcatttttccccagctggggaagggaaagttgagacttgtttgattctaagcatctgtagagggctgtaaatccttgcgtctaggattgaaagattagagtagtggaagggaatcagtaagtcttgagagcccctccactactaatgtagtgtctaccaactaggtcttgaattagattggatagccggagggggaatctaattagtagttgtggaaggggtggggtggaagttgtatacagactcatgcgagtctctgaatgcttgagcattcaatcaatattagatcggagc--tttttttt-ttataaaaagtgcaatgcaaaaagaaagaatttcttttcggtaaccctagtcaagaatagaataggatattttccgattgtttctttgaaacaatcaggaaaccttaaggattagatcaaacgggaaatcaaggtatgtgatgtatagtgatctatcttgattccatatttttatgccttttacttatacttctgaagggcaaaaaaaagaaacaataggttttattatcctacattcgtaacattcccttggtacttccaagggtgtcactgcctatttttattttgcttgagcttaaagtttcccgattctacgtgaaattctataagaacttgttataagtggatttattgaattagttcatgaatagtgctggttccgaatccctccccctttttttgactctgcaccattgattccactattattagtgagcaataatgtactaattccttcatattcgtagagataggggacacaattcacatggatatagtaagtctcgcttgggctgctttaatggtagtctttacattttccctttcactcgtagtatggggaagaagtggactctaagggtactgcgaaattgagttgaggaatcaaactgtatcaattgttttatagatctttctggaaagcgtttttaactatctcattttaataaaatgagatagttaaaaataccttttggattctggtggagtaatctattagatgaataatacctttgcatcaaacggatattttacggattcccatgttcctatttcgaaactaaaaggaatacagatgattgg-aaattaattccaaccaaattcttcctaaactttctattttgatgaaccggctcttactagaattatatatggacaatgagtaacaacggattcctttttatttgtttgtttccatctttactgttcaaagaaagagtggttctcttattaaat------attaaatggatccactttatatgggaaagagcataatatgggaaacaacatagacataatggttgtccaacgagatactacgcataataagatcttatcttgggcgagtcacatattgtgaacttaccacttggtttattattttagaaattggatttatgctttattgattcgtttcatatcatagttcaagtgttaaaaacaagtggggtttacggctccttttcgaaatccgaagaagttcccgtagaacgccttgaagcatctgtcaacggctccatcaaccccttcttcgttcggaataaaaaaaaa----tattacgcggttttcatatattaatatatgtccatacctttttttccttcactgatttgattctttcgatggataacgggattcgtattggaattagaatcataagaagcgtttcctttccattgtgttttttgttttttcagatgggctggaatcaatacaaatcaaatagataaagcaaagaaatagaattggagtgctatgtgcattccatatatgtaattgacatctacatatatcatggatgaagatccatatttgattttagattgatccatatttagcctctatatttatacagtacacctttatacattacaataacactacaaaaaaagtatggtagaaagattcatatatttctttctaccatactattgaatttcatagaatactgctgattctagttcgctcatttgatttaagacacaaaataggaatcctttttatttttaattttatttcttcaatcattgataagaactacgaagtcgaatttccatcaaattaattattttgactgactgtttttacgtatattataagtaaaaaggcagtaggaactagaatgaacagtgcagtagcaataaatgcaagaatatttacttccataatctcttcgttttt----tttttacttcgcaataactcgggatttaatcccatagagataatcaaattttcgcctgtaaattcaatgggatgaattacatatcgatgatattgaatcggatcaatatcatgaataacaatatctgaactatcaaatcgattcatcgtcgagaagttaatagtataacataggaagatcttttagccataccgaatccaaaatttaatttctaatccaatcaagaattcctttatttgtcattcgtttccattcgttcttttctataacctaccgccgtccgtgtacaatcatctgatgaagtatcatctaaccgcgtttccacttccattggttacaaataaaatccaaaaaacactcgaagtgaagtggacaaaaggacggggttaagttctaaaccccgcttttttaatgatctcatttt------cttggaagacaaagaagtgtgataaagatgagtccgggtataaaagatctaatattccagcaaattcactcttttagagtatgtttgttcttcgatggcatccttcc-----cttaggaagaaaaaaattctgcattctcttgataagaggggcaggatccttgtttgatctttcttttattaatatcctctttctttggattagtactggccggacacatatatcaaaggttccgtgtgcaatttgaatgagataaattgtgtcaaattaaaatgcgtaa-ttgaggttccacacaatcaaaaaggaaatagatttaattcgaatctgaaaagtattctagccgggtaactatgttaaattcattttatatcgtattgtacaagaaaagaaaggcattcatttgtgtatgtgctccccaaaacatatgatattctattccattacacggatcgggggcaagtgaaaaggtcagaccaagtatggtatctcttggagttatgaataggattctaccaagaattgtactgatccacataggtctctctcccatcaatcggtactagttgaagtaatggaaatttcgagatttgtttgatgagaaatgcgaaaa--gaaaaaaaaaacgaataaataagatcttcgtttggaataaaattatgctccttgtcctccttttcatctccctttttacagaaaatggagaggtgaattgagtatttattgggtccgtcgggactgacggggctcgaacccgtagcttccgccttgacagggcggtgctctgaccaattgaactacaatcccaaggaaataaggtgtata-gcatacatatgatcccgtttctatttagaaacgccgtgttgtaaccgagaagcgggtgatatattgatagccacatagtttagtaagagtgacataaattactagcaatactttcgttattgccaaattcattgataattaacctttcaatgaaaaaaagagtatttctttactcttttccttagactttatacttat-gatcctgatatgaatctagatcattaacaagatcataatttgtgagaacaaagaaagaaaacaaataaaataaatagaagtagggatatatcagaaagttctatttttgctattcttacgtatcaggcatttttggaaaccaaatgggttatataatttcatcttggatcagtgaattgttgggccgagctggatttgaaccagcgtagacatattgccaacgaatttacagtccgtccccattaaccgctcgggcatcgacccaggacgaatctattctagacttattgataatccataatctaatcaacttcctttcgtagtaccctacccccaggggaagtcgaatccccgctgcctccttgaaagagagatgtcctgaaccactagacgatgggggcatgcttgcccgaccgccatcatactatgctcatagtatgaacagttttttgaaattgtcaatataatgtaatggtataactagatccgacggatctttccgtctttc--agaattccatagaatttttttattcatcatttc-----gattcatgaatcattcattctaatcgcgattct--------ataatttaatgctataaaa-ttatagaatatacatataactctatattagttatataaatccattatctatttgatttcattatctattatatttagaatctattctataattagaattttttaatatctctatatttattatgatatagtatatagtat--aaaaaaaaatccattaaaaagcaaaataaataaaaagatataattcgatataaagtttataataaatttgggccactagccactatgagtctattgcatgtacttataatatgtacatagatatatcttatctgcataggtactcattcaggaattgaataaaaggggcccttttaactcagcggtagagtaacgccatggtaaggcgtaagtcatcggttcaaatccgataaggggctttaggttttttcatcaaattcccgtctttgtattcctatttgggcggagaatagagatattttttatattttaataaaaaaagtaagcaactgtagaattcaattctaataagttctcattataatgaattatattatagaatagagttataaagtgaaagaaacattagttccttatatta----------------------taatgagaataatgataagccgtatctttaattaccaaatattcctattttccattattccaaccaaacctattgtaaagattataaatcaacaaaagaaaaagtaagtggacctgacccattgaatcataactatatccactattctgatattaaaattcaatagagattaaattggaatcgtgggtc-tttttttattttatttctttggactccgcaagaatttgtcgatatttccgattaaatcttcttgttcctagatgttccataggaataaattgctattcccttcctccacagagaaagatttcttccaagtcacaacataagagccattttcaatatctttctttgattccagaacaagagccatttctatcgagataagatttag--atatatatatataccagatcgtggctttatatatcaaatatttccatatcgacgcatccaatctttttgttccgac------------aatgtgatggagaatggatgcgagaaagatactttcattttggatttcctattacctattatttaataatgtattgaa--------------ttaaaggaaaaactaggaaattctcttttttatgacagataaaagtcaatggaaaaatattagaagtgtctttcttgcttcgacccacgaaaaaataaaactatactctgtagttttagattcatttgaagtagaaaaggaaaa---aaaaaaaagccaataaaat--aaaaaagggtaaagtagtaaaatatatgatattgtagtagtttattatatatagaaattagaagaatcatccataggaattataaaaatccataaagaaagaaaagtgatttatttttattaatctcatgaacaagatccaagaataagattaatggatggttcaagtggttattaagaatagactaagcaggaataatagaacttcgttcatggatttacctaggtcagtttatgaaccaatacaatatttttatcttcgaaacccattcgacgggggcagtgtacgagaaatcaaatcatacataaatgatcgaatcctcgaatgtcctgaaaatgctatgaggtgttcgaaaatggttgaagtagttgaataggaggatcgctatgactatagcccttggtaaatataccaaagacgaaaatgatttatttgatgttatggatgactggttacggagggaccgtttcgtttttgtaggttggtccggtctattgctctttccttgtgcctatttcgctttagggggttggttcacaggtacaacctttgtaacttcatggtatacgcacggattggccagttcctatttggaaggctgcaatttcttaaccgccgcagtttcgactcctgctaatagtttagcgcattctttgttgttactatggggtcctgaagcacaaggagattttactcgttggtgtcaattaggcggtctgtggacttttgttgctctccacggcgctttcggactaataggtttcatgttacgtcaatttgaacttgctcgatctgttcaattgcgaccttataatgcaatcgcattttctggtccaattgctgtttttgtttctgtattcctgatttatccactaggtcagtctggttggttctttgcgcctagctttggtgtagcagctatatttcgattcatcctctttttccaagggtttcataattggacgttgaacccatttcatatgatgggagttgccggtgtattgggcgctgctctgctatgcgctattcatggtgctaccgtagaaaatactttatttgaagatggtgatggtgcaaatacattccgtgcttttaacccaactcaagctgaagaaacttattcaatggtcaccgctaaccgcttttggtcccaaatctttggggttgctttttccaataaacgttggttacatttctttatgttatttgtaccagtaaccggtttatggatgagtgctcttggagtagtcggtctggctctgaacctacgtgcctatgacttcgtttcccaggaaatccgtgcagcggaagatcctgaatttgagaccttctacactaaaaatattctcttaaacgaaggtattcgtgcttggatggcggctcaagatcagcctcatgaaaaccttatattccctgaggaggttctaccacgtggaaacgctctttaatggaactttagctttagctggtcgtgaccaagaaaccacaggtttcgcttggtgggcggggaatgcccgacttatcaatttatccggtaaactgcttggggctcatgtagcccatgccggattaatcgtattctgggccggagcaatgaacctatttgaagtggctcatttcgtaccagagaagcccatgtatgaacaaggattaattttacttccccacctagctactctaggttgggggataggtcctggtggggaagttatagacacctttccctactttgtatctggagtacttcacttaatttcctctgcagtattgggctttgggggtatttatcatgcacttctgggacctgagactcttgaagaatcttttccattcttcggttatgtatggaaagatagaaataaaatgactacaattttgggtattcacttaatcttgttaggtataggtgcttttcttctagtactcaaggctctttattttggaggtatatatgatacctgggctcccgggggaggagatgtaagaaaaattaccaacttgacccttagcccaagtgttatatttggttatttactaaaatctccctttgggggagaggggtggattgttagtgtggatgatttggaagatataattggaggacatgtttggttaggttccatttgtatacttggtggaatctggcatatcttaaccaaaccctttgcatgggcccgccgtgcacttgtatggtctggagaggcttacttgtcttatagtttaggtgctttagctgtctttggtttcattgcttgttgctttgtctggttcaataataccgcttatcctagtgagttttacgggcccactggaccagaagcttctcaagctcaagcatttacttttctagttcgagaccaacgtcttggggctaacgtaggatccgctcaaggacctaccgggttaggtaaatatctaatgcgttccccaactggagaagtcatttttggaggagaaactatgcgtttttgggatcttcgtgctccctggttagaacctctaaggggtcccaacggtttggacttgagtaggttgaaaaaagacatacaaccttggcaagaacggcgttccgcggaatatatgactcatgctcctttaggttctttaaattccgtgggtggcgtagctaccgagatcaatgcagtcaattacgtctctcctagaagttggttagctacctctcattttgttctaggatttttcctattcgtaggtcatttgtggcacgcgggaagggctcgggcagctgcagcaggatttgaaaaaggaattgatcgtgattttgaacctgttctttccatgacccctcttaactgagacaggatatccaatgcttgaagtaggaatcaatttgattccaccatacatattgggatcaggtcatccttaaaaagtattcccttttcctttc---tttttttttcaatttagatctaatctatttttttctggctcggctaggtggccgagccattccccgttatgataccaggccgggtaaaaccaataaagaaacaaatctattcgtcgagcaaaaaaaaggagagagagggattcgaaccctcgatagttctttgttcagaactataccggttttcaagaccggggctatcaaccactcagccatctctccgaaagacaatttttattttattttttattttccgaatagaacatgaccctatgagttgataccatcagtatctgtagaaaggtatcaatatctggtatgaatctataggtctatctatctgtagctatacatagatggaagatccagcatgtccatttgtgaagt-----aaaaaaaaatgcccctcgaccccatatccgaagaaagtggt-aaaaaaaagtgatgataagtcatatcgaatcaatggattcatggtaaaatccctccatgatgcattttattaaaattgttcggctgat---agagggatcaaatggtatagttcttttgttggtagcttggaggattagaagcatgactattgctttccaattggctgtttttgcattaattgccacttcatcaatcttactgattagtgtacccgttgtatttgcttctcctgatggttggtcaagtaataaaaatgttgtattttccggtacatcattatggattggattagtttttctggtaggtatccttaattctctcatctcttgaatctattcgtgccaggtccaaaaatgaccctccc---ccccgaattctttcggggttgtgagacacattaaaattcaatataagtcctcaaaatgcaaataaagaaaaaatgtagagggaggggttaaacttcgtgaatttaaactttttgaataaaaaaattccaaataaaaagaataaagaatatttattttcaaataata-tttatttcttttataattattaaactattaatataattaaatattttg----------ataattagatctaattaataaagataatctattaaatggattagatgatgatatcataatatatatgatatagctaatgtaataatgagaataatttatgaaatatatatactaattatataattcgataatagatatcttattatatctaat--------aatatatatatttat-----ttatatttcttatatttcttatataatataatagtcttcttttttat------tatagaaatgaatgaataattggaatcgccctgacgagagtatctggcatggctctacacaaatatgatccagacatatataacatatatatatgttatgtgggacatatttcgtatcaagaacgaa---aaaaagcgcggatatggtcgagtggtaaaatttctctttgccaaggagaagacgcgggttcgattcccgctatccgcccggattaatgtatttaatatgataaaattcggtatagttgaccgtgatagtgtagtgtctctatactcccccttcttttc------cctcaaaagaaa--------------actagtaatgaattactagttaataatgactagttaacagagtcaaaccttttttttgacaaagaaaagttgcggagacaggatttgaacccgtgacctcaaggttatgagccttgcgagctaccaaactgctctaccccgcgctgaagagaagaactgggaactaatggacaaacaaggaatgaatgtgcccctctaccatatctgtacaaatagaatagcccatttatacagaatggtaaagggccccctctatgatcgatgatcataaaaataaatataaataatgaagggatattttaatccttaccaacttgatcttgttgcccctggcaacaaacatgcctgaaccatttcacgaagtatgtgtccggatagcccaaagtctcgatagttagctctcggtcttccggtcgaaaaacaacgtcgatgaagacgtgtaggcgcactattacgtggtggggattgtaactttccatgaatttcccatttgttactcaacgacgtaactttgtttatttctttttttgaggatcgacgaatcaaatgatatttctgttccaattttttcctcttcttctccctctcaattaagctttttcgtgccataatgcttcagttcctattaatatcaatgatacaag--tcggatcctagatgtagaaatataagaaggtgggccccttctccatcaaaagaaatgagattatcgcggatccaatacattaaat----aaaaaaataaagaattaaccaaatttgcccgacgtagaggcaatcaagaaagccgcataagtgaatatataacctacggaaaagtgggctaatccaaccaatcttgcttgcacaatggaaagggccactggtttatctctccatcgaatcaaattggccaaaggtgtgcgttcatgagcccatgctaaagtttcaatcaattcctgccaatatccgcgccaggaaattaagaacataaatccagtagcccaaacaagatgtccaaataagaacatccacgcccagaccgataaactattcataccaaaagggttatatccattgataagttgtgaagagtttaaccatagataatctcttaaccatcccatcaaataagtggaagattcattaaactgtgaaacgttaccctgccataaagtgatgtgcttccaatgccaataaaaagtaacccatccaatggtatttaacatccagaaaactgccaaataaaaagcgtcccaagccgaaatatcacaagtaccacctcgtcccggaccatcgcaaggaaaactataaccaaaatcttttttatctggcattaacttagaaccacgtgcatctaaagcaccctttactaagatcaatgtagttgtatgtaaacctagagcaatagcatgatgaaccaagaaatccccaggacctattgttaagaatagtgaattactattctcattaacagcatttaaccagccaggcaaccatatgcttcgaccagcattgaatgccgggccgttcgttgaagataaaagtacatcaaacccatacgaagttttaccatgagcagattgtatccattgggcaaatataggttcgatcaagatttgtttctccggagtaccgaaagcaagcatgacatcattatgaacataaagtcctaaggtgtggaaccctagaaagaggctggcccaacttaaatgggatataatggcttctttatggtctaacattcttgccaatacattatcctcattctgttccggattgtaatctctaatgaaaaatatagctccatgcgcaaaagctcctgtcatgatgaatcctgcgatgtattggtgatgagtatataacgcagcttgagtagtaaagtcttgtgctatgaacgcataagcaggtaaagagtacatgtgttgagctaccaaagaagtaacaacccctaaagaggctagagcaaggcccaattgaaaatgaatcgaattattgattgtgtcataaagacccttatgtccacgccccaatcgtccccccggaggaatatgtgcttctaaaagatctttcatactgtgcccaatcccgaagttagttctatacatatgaccagcaacgagaaaaataaatgcaatagctaaatgatgatgagccatatcagtcaaccataaactttgcgtttgtggatgaaatcccccgagaagggttagaatagcagttcctgctccttgggaagtaccaaataaatgactacttgaatcagggttttgagcataaagattccactgacccgtaaaaagtgggcctaacccttggggatgcggtaatacatctaagaaattattccagcgaacgtactcccccctggatccaggaatagctacatggactaaatgccctgtccaagccaaggaacttactccgaaaagtcctgacaaatgatgattgagacgagattcggcatttttgaaccacgaaacgctcggtttccatttcggttgtaagtgtaaccaacccgctattaaggatatggcagaaagaaataatagaaaaagagctccagtataaagatcttcattagtacgtaaaccaattgtataccaccactgataaacaccagaataagcgatattcactgggccaagagcaccccctcgagtaaaagcttccacagcgggttgaccaaaatgaggatcccaaattgcatgagcaataggtcttacgtgtaaaggatcctgtacccatgactcaaaatttccttgccaagctacatgaaacagatttccggaagtccacagaaaaattatagctaattgcccgaaatgagaagcaaaaatattctgataaagacgttcctcagtaatatcatcatgactctcgaagtcatgtgcggtagcaataccaaaccaaatacgacgcgtagtggggtcctgagctaagccttggctaaaccttggaaatcttaatgccataatgcctttcaaatcctcctagccattatcctactgcaataattcttgctaagaagaacgcccatgttgtggcaattccacccagaaggtaatgggttactcctacagcacgtccttgtacaatgctcaaggctctaggctgagtagcaggagcaacttttaatttattatgagcccaaacgatagattcaataagttcttgccaataaccacgcccgctgaatagaaacattaaactaaaagcccatacaaaatgagcacctaggaaaaaaaggccatatgcagataatgaagaaccataagactgaattacttgggatgcttgtgcccataagaaatcgcggagccatccattaatagtaatggaactctgcgcaaagtttcctcccgtgatatgagttactatcccttgatcacttatagtaccccaaacatctgactgcattttccaactgaaatggaatatgactaccgaaattgcattgtacatccagaatagtcctaagaagacatgatcccaagcagatacttgacatgtacccccccttccaggtccatcacaagggaaacgaaaaccgagatttgctttatccggtatcaaacgagagctacgagcaaatagaacacctttcaggagtatcaagaccgtcacatgaatcgtaaatgcatgaatgtgatgtaccaaaaaatctgcggttcctaatggaataggtaacaaagctactttgccacctactgctactaaatcaccacccccccaagtcaaactggtgcttgttgttgcaccgggagccgttgcaccaggcgctaaagcatgggtgttttgtatccattgagcaaagacaggttgcaactgtatagcggtgtctgaaaacatatcttgaggacgccctaacgcgctcatggtatcattatgaatatacaaaccaaaactgtgaaagcctaagaatatgcacgcccagttgagatgtgatatgattgcatcgcgatgtctaaggacacgatctaatagatcgttgtatcgagtagttggatcatagtctcttaccataaagatggctgcatgcgcagcagcaccaactatgagaaatccaccaatccacatgtgatgcgtgaacaatgacagttgtgtaccatagtcagtagctagatatggataagggggcatggaatacatatggtgagctacaacaatggttaaagagcctaacatagctaggttaagagataattgagcatgccatgatgttgttaggatctcatataggcctttatggccctggcctgtaaatggacctttatgagcctctaaaatatcttttataccatgaccaatgccccagttggtcctatacatgtgacctgctatcaggaaaagaattgcaatagctaaatgatggtgtgcaatatcggtcagccatagacccccagttactggatctaaccctccacgaaaagtaagaaattccgcatattttgaccaattcaaggtgaaaaagggggttgctccctcggcaaaactgggataaagttgagccaaaagatcccgattcaagataaattcatgaggaagtgggatctctttaggatctactccagcgtttagaaattggttaatcggtaaagatacatgtacttgatgccccgcccaagaaagagacccaagtcctagtaaccccgctaaatggtgattcaacatggattctacgtcttgaaaccaagccaattttggagcagctttgtgataatggaaccaaccagcaaaaagcattaacgctgcaaagaccaatgcaccaattgcggtacaatagagttgtaattcactagttattccagatgctcgccaaatttgaaaaaaaccagaggttatttgtattcctcggaaacccccgcctacgtcaccattcaatatttcttggcccactattggccaaaccacctgggcactaggtccaatatgagtagggtcgcttagccatgcttcataattggaaaaacgagcaccgtggaaatacatgccactcagccaaagaaagatgatggagagttgaccgaaatgggcactaaatacttttcgagaaatctcctccaaatcactggtatggctatcgaaatcgtgagcatcagcatgtaggttccagatccaagtagtagtatcagggcccttcgctattgttcttgagaaatgaccgggtctggcccattcctcgaaagaagtttttatgggatccctatctaccaaaatttttacttctggttccggcgaacgaataatcattgagtcctcctctttccggacaacacatacaaagagacccgccaacagtcaagaaatttgtgaacctttgagatatatttctaattagtttctttctcttctatctcccatctatctattttctttagttatttactagagcaattatgatctggaagttgatccggggcaagtgttcggatctattatgacatagccatgaggcgctcaacggaccttttgaatattataaaatcttttccggactttgaattgacgcaaaaacca--tttttttgtgcaatctagtgtattcatatctcaattagaagttcctagacggagctccttcataatttatttcatgtcttacatcttacatagagcatattgctctattccaaatcacgcgta-----ttactacggtatctatatttattcgttcgaagatctcttttatta------gttttaatagcagaaaatcatattatatatatatat----ttttttttctactgta-------tctgtatatcgtttatccctacgaaataccagacgaagtagaacgatcttagaagagatataataaaattcgttgattggttcttcccagaggaatgatccattttatttgactgatagagccaacaaacaattaattataacaaatataaaataaaaaattcgaaatagtgttcttattcgaaacgcctcgtgatcttcaaccaattatgcgcttcaatataattaccaggagtaagtgctatagcttgtttccaatactccgcggcttgatcgaaccaagcctccgctatttcagaatctccctgttgaatggcctgttctccccggtcggaataggcgggtgaattcctttccttagaaccgtacttgagagtttcctacctcatacggctcggcagtcaattcttttggtgtaccttttcatttaatctaccatatctactaattgaaggagatttctgagagatctatccca-ttttttctcgggttaaccaaaagaggttaattacatgagtttcaaacttgaatttggattaataatccgttttatcttttctcccaccttcagaagaataaagcataagcatttcccttatcgttagaattttctgaaaggtaactatctcggtttcatatcaaaatttatatagaatcttggaaaaagactttccttcataagaaagaaaagacttactatctttgggatctgatgctacaccgctgctcaataccttaccttagtggatcaactctattacataagttgattcctaacttgttttttcatatcatgacataagtaagcagttcttattgtatcggcc-aaaaatctcgctaattgatctttacggtgcgtcctctatcaatttagatcctttatccatagaaaaaagtatctaggcatatctatttcttcatatttcgacttctatgaagtttctttctttgctacagctgataaaaatcgttgttttggacgatgcatatgtagaaagcctattttatttctattatttaatagcggagttgatctttctttccctttttctttctatagtagagagagtcgcacgtaatgacagatcacggccatattattaaaagcttgtggtaagaacggatttcgttctagtgcccgaaaataatattccaaagctttcgtatgttctccgttacttgtgtggataaggcctatgttatagagtatataacttcgatcatagggatcaatttctagtcgcatagcttcgtaataattctgtaaagcttccgcataatttccttcggattgagccgacatccgttacggtcgtcattcgattcaaagaatctccgttccagaaccgtacgtgagattttaatctcatacggctcctcccttatg-------tgcataataagagaataatacatggaatcaaaaaagattcaaatattctcattatgaactgagtggggctagtgtttttacaagaaatctctagccaaccttcttgcaaaagatcttttcttaccatcaagcgtgttggtactagataggaaatggtaactccaacaatttctttgtcctcaacgccccctaatttacaggaattagtcacttcaacagtcttcgatggttatacggatatccaaagtacgaacgagatggatgtttgttgtcccaaccattcctgttagtcccaatcctgatgaggaaagaggtttatttataacaaagttttcgtattgttgattcctaggtgtagtgcttcttcccctatgccgcctattggtactagtggagtaggattgacctctaatacagaacctataggtataacctttcgctcaatactagaatcgacaattgaagcatctgaggctgcattaatcggggatacacgacagaaggaattgttctatttcccaaacttcaccttcaacaagcgtagatttatttcaataatattttttctttctatcccgaatcatgtgtctttttcctaagactgatagtgat------------aaataaaaaaaatcaaatcgcaccatctctgtaataggtaaatgcctctttttctcctgaagttgtcggaattatccgtaataaaatattggctacaattgaaaaggtcttatcaataaaatttccatttatccgcgatctaggcatagagaacaatccattctataattcttttcattacctctcgtgggaaaatgatctcccaaagaaaggaattgtacagtgcgaaataacataaaaacagactaattc--aaaaaaaagatatggaccttctact-------caaattatttcttaggaatccataattaaataaataagaaatatttgaatccgacttgatttcatccaaatgtagtagtataccaatgacgggaactagtccgatttcatcgaagttgaagaatcaaagaattttttctacagattaggataactcgagcaaagttttgattgaattacgatccaaagaggaaaaagaatcgaataatcattttatgatgaaaagaaaataaccgtcctttttgtgtgcataatgggtatacaatccaatataaaaatccctgtgctgattcatgactttataatagatctatggagtaaggagttcttgttgataaatcgaaaacgggaaaatcattttcttttcgaattcttatgg-aaaaggtatcccttaatcatagtctaaaagtatagacccatcaattgattccgtacaattcattgatttaatttaattctcggtataaatataagaaaagaatgggagcgccgtcttcgcaaacatgaatagatccat-----ctttattgtttttaacagtttttcac--aaaaaaaatggatctttatcccctaagccgcgtaggaaagatctttctttgatgaaaagttttctagtttttatagtaagaattgattggtcgtacctatacaataatctaatatgaatgactcgctattcactcgggttctgagccataatcattatgtaggagagatggccgagtggttcaaggcgtagcattggaactgctatgtaggcttttgtttaccgagggttcgaatccctctctttccgtaccttcatcgaaatcatcaatggtactgaccacaatgtatcaaatcaaataatgacggataccattattccaacagttagacctttctttgatatagattctctattcctaattgctgtggtatagaaaatactagaaagagtggacaagggattaaaatctcgctgccggtctattacttcgacgaaaagggagcaaaatagcccaaaccccct----tttttttttagttaggtttaagtttgacgggaataatattctacgactagcaattcatttattttcaaaccgacccattcagtatctattatttgattgactaatcctttatactgtaacgggtgaagagtcaaatattttggcaattcctcatgaggggaggaatcaagataattttgaatcaaagctctggatttttggtcctccttcgctgtaataatatctcggggtttgcagcgataacttggtatatctactatacgaccattaactaaaacatgtctatggttaactaattggcgggctccaggaatagtcgaagccatacccaatcgaaaaaggatgttatccaaacgcatttcaagtaattgtagtaaaacctgaccagttgaacctttggcttttccggcgatacggacatattttagtaattgtcgttctgtaagaccataatgaaaacgcaatttttgcttttcttctaaacgaatacgatattgagatcttttaccggaacgtgattggtttctaagatcacttccggctctaggccttttactagttagtcccggtaaagcccccagacggcgtatttttttgaaacgaggccctcggtaacgcgacataaagactccttattttattgaaatttcattttacagaataaacctaaattaaaactgaactataaatgaagcgaaatctactgaagtattgtactacaaagaataatgagataagttgtatcaatatccggactcttttgtattgtatatgtatatataaaaaaagtatccttttcttgatttgttctgtagagatctaactctggaaatttggattcatagtaggaggttcctacaacataatagatcggtgacccttggaaaaggggaggaagccctttcaatattattttgaatattcttttatttcaaagagacattattaattatgtaaaaaatcaaacaaatagagagaagccagctatcggaatcgaaccgatgaccatcgcattacaaatgcgatgctctaacctctgagctaagcgggctcacataatcgaaattgtacatacataggaatgcaataaactactgggatcttagccattcattcttagctattcataatgaatatagaaacgaatacaaatcgaaaagaataaatggatagaatctaatttcaaataaatcttgaatatttatagaagataacgactatagcga-tatagaatttcgatttatttatcaattatctgttgagtatcttaatctatattagattagtaagattttttgatttcaatt--------taaaaaatcttattattatcttatcgaatttctctagtactattagtttagatattatagccttactttatatattttctattttttactacatatcagatatatttctaaaggtatttcttattctgcttactagattcgaattttttatctatttatatatatatttgtataaaaaggttgatatatatttataaacttatttatctttagaaaaaagtttctataaattattatata----atataaattat------------taattatctag-------------------------ataaaattcgaactaataaataattatttattatcttatcgaattatatagaa--------------------------------------tgattaatatggatttagtgagaattcatttccattttttgttatagattatggaggatctaccttaagaaaataaacaaagaataaaaatgaaagagaaagatacaatccagatcataatgagacagtcccctgctttcagccataaagacgaaagctaatttcattcataaaagcggaagctaagacaaaaaaatcgaccgttcgagtattcaaaattgtatgggaaaagtgagaggaaaagaagaatatatatgtggtatctatacaactatattgaattatggatacataaatgatagaattatttctgattggaccagatatgggtcccccatagaaatgacagaagataggcaaaaaatcaaatgggaggaaacgctttcgatataggaatccgtatctaatgaattcaagggttccagc-aaaaaaatgaaagaaaaggggaaagaaatgacaataagatcctaatatcaaaacaaaaaggggatatggcgaaattggtagacgctacggacttaattggattgagccttggtatggaaacctactaagtgataactttcaaattcagagaaaccctggaattaaaaatgggcaatcctgagccaaatcctgctttccgaaaacaaacaaaacacaagggttcagaaagag------aaataaaaaaggataggtgcagagactcaatggaagctgttctaacaaatggagttgactgtgatgcattggtaacggaatccttccatagaaactccagaaaggatgaaggataaaactctatacatatgtatacgtacggaaatactatatcaaatgattaatgacgactcgaatctgtattttttatatgaaaaataaacgaattgttgtaaatggattccaagttgaagaaagaatcgaatattcattgataaaagcattcactccatagtctgataaatcctttgaagagctgattaatcagacgagaataaagatagagtcccattctacatgtcaatgccgacagcaatgaaatttatagtaagaggaaaatccgtcgactttagaaatcgtgagggttcaagtccctctatccccaaaaaaaggatcatttgactccttaactatttatcttatgctatacttc-----tcttttctttagcggttccaaagtccttatatttctcattcaatctacgctttcacaaaaggatccgagctcaaattttgttcacatgtgatatatgatacacgtataaatgaacatctttaagcaaggaatccccatttgaatgatccatcgtgcatatcatgactcatactgaaacttccaaagtcttttgaagatccaagaaattccaaggcctggat-aaaaccctctaattgacatagacccaagtcatctagtaaaatgagaatgatgcgttgggagtggtcgggatagctcagttggtagagcagaggactgaaaatcctcgtgtcaccagttcaaatctggttcctggcacatgatgaatgagtatctattccacaaattaattggtatggatcaacatacatatgcattaagagtctatatctacatacttacccatctaggtatctgtaaatatatccctctcctctattttctatatgagtaaagagtatctaaagtctgtaaaagaagattatgtttcctctttttttt-tgttcgtactctatctcctctcgttcaaaaagaatgttaatacttcatacatattcgaaagttggttgaaagatccaaaggtctagtctagagaaggatggaaatagacgcagcttagatacagtacaaatagaattcgatcccctttcatcttgttatatttttattttctttcatattttctgc------------------------agtccatctaagtgatgtgcgcggtacaaagttcatgatagagaactcttttagtttatcctattggttcggctcatccgaaataattatcttc-caaatttgaaaaatttgagaatctcaacgaatccccaatttcgattgtcttttccgtttttatttatttagctttagcccatacataatacgaatgatacttccattactctgtttgatctagaacagaacgtacaaatattccttgaatatttagaattgttgaagtgaagattagtttcttattattcaatgagcatcttgtatttcataaaaattaggggcaatataatccttacgtaagggccatcctatccaactttcaggcattaagatacgtttcaggcgtggatgattatcataagagattcccaacatatcgtaagattcccgttcttgaaaatccgcacttttccaaacccagaaaacagacggaattctaggattaccccttggggcaaatacttttatgcatacctcttctggttgatctacatcatactctattctcgtaagatgatacacgctagctaacagtccacctggtgctacatcataggcacattgggagcgtagataattgtaaccatatacatataaaatgacagcaatggaatgccaatcctcgggctttatttgtaaagtctctattccttggtaatcgaagcctaaagatctatgaactagtccatgctttactagccaagcagacaaacgaccctgcatcttttttatctctcccacatttttatttgtataaggatttccaatttacgaggaaatttacgaagattgacccgctgctttgcttgttattatgtacaaaaaaatcctgcctaattcgctaattcatgggaagatactgaacttttgtatttaaaaaatgtttcaggggggatctctgaagtagatggcgattgagagagtaatccttgattataattttcagtatgagtactgcgtccaacatgaaacttgtgattggtagtaaaacaccgattcccccgttgcgacctaactctatcttcatagatttctcgagatattttcttacgaagttttgttatagcatctataactgcctccggtttaggtggacagcccggcaaatagacatccacaggaattagcttatcgactcctcgaacagtactataagaatcggtactgaacatcccgcctgtaattgtacatgctcccatagcaataacatatttgggttcaggcatttgttcgtataatctcactaaagaaggagccattttcattgttactgtaccagctgttaaaattaggtccgcttgtctaggactcgatcttggtaccagtccataacgatcaaagtcgaatcgtgagcctattaatgaagcaaattcaatgaaacaacaactggtaccatagagaagtggccataaactggagagtcttgaccaattggaaagatcatttgaggtagttgaaataactgaattttgggttgttcgatcgagtaagggaaactcgatcgaattcataactgtctcaatcttgtttttgctttcttttttctttttattgtctgaatattcaggagctaagaccattccaatgctccttttcgccatgcataaactgaaccaacaattaggataagcacgaaaattaaagcttctataaatgcagatacacccaatacatcgaaactcattgcccatggataaagaaaaactgtttcaacatcaaaaacaacaaaaacgagagcaaacatataataacggattcgaaattgtacccaagcatcgcccattggttctatacccgattcataactagacagtttctccggccctttgttaatcggagctaaaacgccggaaattagaaatgccaaaataggaataagacttgatattattagaaatgcccaaaaaatatcatattcataaagcagaaacatagatgcactcctaatgaatgtggaaaatataccggattagtcgattcgaattgtcaagtcatccataactgtttagtcaaaacaacaattcattttgatcaaaccatttagtttgtttgctttggtacatgtcccgtttcaagattcatcgactggaatcctatttctattccacttacttcgagtttatttttatatagtataaatatatattgctcttatac---aaaaaaaaactttctagcttccacctcgcctcggagtctctctaaagaaaagtaattcaatattctcgttttttgtttaaaatttcgaattctatatttttattcgagatttttattataaattgaaatccatttggattctatttttatgactaaaataatccaaaatagaagtc-tttttttttttcaaattccggcttgtacacaaatatagtagatcggtcctagatccatgtgacttactattagattcgattgggattggattaggtttcggttggactttttaactgggctcatgtcattacattattttgactttaaaaatgcatcac-accggaattaggtaggtagaccaaagaaaagaagaatcaccaattctttgattgtggacaggaaaagaggaaaattcatatctaatttacctacgaagattaatgaagaaaaat---aaaaaaaagtgtgtttatccgagattggaaaaactatccattgaaatgcgtttttgttttcagttttatgctctgctctgaacaattctcgagagcgagcttatgggaatgcctttatttcgatgaaccaggcaaccggcttgttacacagaacaaacaatacaataatgaggaaatgaaaacgatacatttttttatttgaatcatttta-------tttcatttagggctatacggactcgaaccgtagaccttctcggtaaaacagatcaaacttattattatcaaaatgattcgaactgtttcaaagacccaacatgca----tttttttttgcattgggctctttcattaactgatataaatatcagttagttcaccatactttttcttgacagaaagataaggagatggctccatgcgctcggattcattatttgtattctgatccaggagcactaccaaagtgtttcaaagaagggttatcttgacgtaggtttgcctctggcctagatcaacctaagttaaatggagtctctatcgctctgcttaaaaaataaaatatgaaacttcatacaccttaaagttcataggacgaaaagata--ttttttttttgaggtccttatgctcattatgcctagcattcaatagactgggtattcaccttatcaatatctcaaatcaggttctatttggcgcctaaatgggcacccaaattggaccgaatgtcaggctattgttccctcaaagtcatggagtaagacatctatttctcaataagatcaattcttttgattgcaggatggactcccctgaaaaacattggcgcgcgtgtaaacgagttgctctacctaactgagctatagccctt-gtggttgcgatacatattttatcatgtagataatttcttgtcaagatgaatcttccatgatccaacatcatagctttttgattagtattgcttataagtaatattctatttataatccatcgacgtgatggatccta-ttttttctctttgtgatgataaatgacctacttaacccagtggttagagtattgctttcatacggcaggagtcattggttcaaatccaatagtaggtagaacttattagataccagagtcaa-------tggtatctaataagtttttctactcaccttattttctttttttcgttgtgtcataatctgattctacttgattggatttgattgtattcaatcggcagaatcaaaataagtcgtataaacagaatttcttttgattattcggat----gcaccgactagttacgaaatcgcattgatagcctctactcgtgtcctagctcgtctgagagctagatttgcctcaattctttgtctcttgccttcagctttcttcaagttagcttctgctatttcaagagtttgttgagcttcttggagatcaatgtcactactcttctccgcatcatttactaaaacagtaatctcattattgcctattctcgcaaaaccacccatcagagccatcgttaaccattggtcgttaaggcgtattctcaaaatacctatatctacagctgtggcaataggggcatgatttggtaatacgccaatttgtccactattagtcgataaaatgatttctttcacttctgaatcccaaacaattttattaggggtcagtacactaagatttaaggtcatttcttcaaattgctctccgtttctaagttcatagccttcgcggtagcttcatcgatgttacctaccaaataaaaggcctgttcaggaagactatctaattccccggaaaggattaattgaaaccctctaattgtttctgctagaccaacatattttcctggagaaccagtaaaaacttctgctacgaaaaagggttgtgataagaaacgctcaatttttcgtgctcttgctacggttaaacgatcctcttctgataattcgtccaaaccaaggatagctataatgtcctgaagttctttgtaacgttgtaaagtttgcttaactctttgtgcagtttcataatgttcctcaccaacgatccgaggttggagcatagttgacgttgaatctaaaggatctactgctggatagatgcctttggaagctaatcctcttgatagtacggtagtagcatctaaatgtgcaaatgtcgtggcaggagcagggtccgtcaaatcgtccgcaggtacataaactgcttgaatcgaagttatagaaccctctttggtagaagtaattctttcttgtaaagtacccatttcggtactaagggtgggttgataacccacagcggaaggcattctacccaataaggcagatacttcggatcctgcttggacgaaacggaagatattgtcgataaatagaagtacgtcttgttcattaacatctcggaaatattccgccatcgttagggcagtcaaaccaactcgcatacgagctcccggcggttcattcatctgaccatagactagagctacttttgattctgcaatattttgttcattaatcacgccagattctttcatttccatgtaaagatcatttccttcacgagtacgttcacctactccgccaaatacagatacacctccatgagctttggcaatgttgttgatcaattccataatgagtactgttttacccactccagctcccccgaatagtcctatttttcctccacgacggtaaggagctaaaagatctactactttaattcctgtttcaaaaatagataattttgtatctaactgtataaaggcgggcgcagatctatgaataggagatgttgtgcgagtatctaccggacctaaattatcaacaggctctccaagtacgttgaaaatccgtccgagagtcgctccaccgactggaacacttagaggagctcccgtgtcaatcacttccagtcctctcattagaccatctgtagcactcatagctacagctctaactcgattatttcctaataattgctgtacttcacaagttacattaatttgttgaccgacggtatctcgacccttaactaccagagcgttgtaaatattaggcattttgccggggggaaaagctacatccagtaccggaccaataatttgagcgatacgccccaggtttttgttttcaagcgtggaaaccccaggatcagaagtagtaggattgattctcataataataaagtaaaatatgtcgaaattttttgcgaaagttatcgaatcaaaaataaatgttcgatagcaagttgatcggttaattcaataagaactggaagttagcactcgatttcgttgggaccatccaaccgaatccgattcaattgtt--tatttattcaatgagtaaattttcaagttcacccaacccattttcaaaatatcaagtgaatgaataagactcgtgagaaagtctttcatttgtctatcattatagacaatcccatccatattatctatgtaattcgaacctgaactctatttacgattcattatttttctctcattggcccttatttcatttcttattttcatatttcagcatatcaatttatgcctagcctattcttttttatacctttttatggatgaatcccacacattttcacatctaggatttacatatacaacatatatcactgtcaagagtgaatttcttattatttcgatatttcgcttc-aaaaaaaaaaaaaggataagg---gattataaacttgagaaatcaggattgggttgcgccatacatatgaaagagtatacaataatgatgtatttggcgaatcaaatacatggtctaataatgaaccattctgattagttgataatattagttgagaattttgtgaaagattcctgtgaaaggtttcattaacgcctaattcatgtcgagtagaccttgttagtgtgagaattcttaattcatgaattgtagggagggacttatgtcaccacaaacagagactaaagcaagtgttggattcaaagccggtgttaaagattacaaattgacttattatactccggaatatgaaaccaaagatactgatatcttggcagcatttcgagtaactcctcaacctggagttccacctgaggaagcaggggccgcggtagctgctgaatcttctactggtacatggacaactgtgtggaccgatggacttaccagccttgatcgttacaaaggacgatgctatcacatcgagcccgttgctggagaagaaagtcaatttattgcttatgtagcttatcccttagacctttttgaagaaggttctgttactaatatgtttacttccattgtgggtaatgtatttgggttcaaagccctgcgcgctctacgtctggaggatctgcgaatccccgttgcttatgtgaaaactttccaaggcccgcctcacggcatccaagttgagagagataaattgaacaagtatggtcgtcccctattgggatgtactattaaacctaaattggggttatccgctaagaactacggtagagcagtttatgaatgtctccgtggtggacttgattttaccaaagatgatgaaaatgtgaactcccaaccatttatgcgttggcgagaccgtttcttattttgtgccgaagcactttataaagcacaagccgaaacaggtgaaatcaaagggcattacttgaatgctactgcaggtacatgcgaagaaatgatgaaaagggctatatttgccagagaattgggagttcctatcgtaatgcatgactacttaacagggggattcactgcaaatactactttagctcattattgccgagataatggcctacttcttcacatccatcgtgcaatgcatgcagttattgatagacagaagaatcatggtatacactttcgtgtactagctaaagcgttacgtatgtctggtggagatcatattcactctggtaccgtagtaggtaaacttgaaggggaaagagaaatcactttgggctttgttgatttactacgtgatgattttattgaaaaagaccgaagtcgcggtatttatttcactcaagattgggtctctctaccaggtgttctgcccgtggcttcagggggtattcacgtttggcatatgcccgctttgaccgagatctttggagatgattccgtactacaattcggtggaggaactttaggacacccttggggaaatgcaccgggtgccgtagctaatcgagttgctctagaagcatgtgtacaagctcgtaatgagggacgtgatcttgctcgtgaaggtaatgaaattatccgtgaggcttctaaatggagtcctgaactagctgctgcttgtgaagtatggaaggagatcaaatttgaattcgaggcaatggatactttgtaatccactaattaccgttcgttcccttaattgaattgcaattaaactcggcccaatcttttactaaaaggattgagccgaaccgaatacaaagatcctattttatatatattttggatagatacatacttgtatatctatacaagatcttaaatacaaaatcgaagactaaacaa-----ttcaaatgtttctattgtggtttgcatccacaattaatcctatggatcaggattggagtattctgttatatctcgtagttttggaccgtggatcgagccaagtatcacaactacttctacccatcctgtatattgtccttttcgttccgtgttggaatggatttttagacgagattttacgaaaaatgagttcataagagagaacaaatatttttttttatgcaaatttgacacgacatcggagaaactactctttatatttttaattaataaatggaaaatggattccatcatattgaagtgatatcccgtatttctacaaaagagaataatttctttcaatattcactcg------ttattagttaataatcctagtgattggatctatatgcttattcttatatgaaatgatatattcaaatgctttttcatcgaatgactattcatctattgtattttcatgtaaatagggggcaagagggctctatggaaaaacggtggttcaactcgatgttgtctagcgaggagttagaatacagatgtgggctaagtaaatcaatggacagtcttggtcctattgaaaataccagtggaagtgaagatccaattataactgatacgtataaaagcattcctcgttggagtgatagtaccggttctaataatgttgatcatttatttggcgttcgggacattcggaatttcatctatgatgagacttttttagttaaggatagtaatggggacagttattccgtatattttgatattgaaaatcagatttttgagattgataatgatcattcttttctgagtgaagtagaaagttctttttatagttatcggaattctagttatctgttgaatgacgtatctaagggtaacgatccccactatgatcgttacgtgtataatactaaatctagttggaataatcatattaatagttgcattgacagttatcttcattctcaaatccatatcgatagttacattttaagtggtagtgataattacatttctagttacatttgtagtgaaagcgaaaatagtagtgaaaacaagaattccagtataagaactagcaccaagagtagtgatttaactaaaagttctaatgatctcgatgtaactcaaaaatacaggcatttatgggttcaatgcgaaaattgttatggattaaattataagaaattgtttaagtcaaaaatgaatgtttgtgaacaatgtggatatcatttgaaaatgagtagttcagatagaatcgaacttttgattgatccaggtacttgggatcctctggatgaagacatggtctctctggatcccattgaatttcattcggaggaggaaccttataaagagcgtattgattcttatcaaagaaatacaggattaactgatgctgttcaaacaggcacaggtcaactaaatggtattcccatagcaattggggttatggattttcagtttatggggggtagtatgggatctgtagtaggcgagaaaattacccgtttgatcgagtatgctaccaataaattgctacctcttattctagtatgtgcttccggaggagcacgtatgcaagaaggaagtttgagcttgatgcaaatggctaaaatatcttctgctttatatgattatcaatccaataaaaagttattctatgtatcaatccttacatctcctactactggtggggtaacagctagttttggtatgttgggggatatcattattgccgaacccaatgcctacattgcatttgcgggtaaaagagtaattgaacaaacattgaataagacagtacctgaaggttcacaagcggctgaatatttattccataagggcttattcgatccaatcgtaccacgtaatcttttaaaaggcgttctgagtgagttatttcagctccatactttctttcctttgaatcaaaattttatcaagtagagctttaagttccattattttctttgtggtgaaaaagcaattagtttatcagaatcaaggtcaaaaccagaagactcgggttttcgttggtgatactagatctaattgtagaaataataaaaagtggtagaaaactctttt---tttttttggaga--tctttttttttacc------catattcctgattagtaatcagatagtatctataaacaagataaaagagcgaattctgcttttcgcgaaatttggcaaggcaaataaaacgtatttaatgttcccttctaacgtatgtatatataattcaaatatagatatagagtcttgcatctttctatatctcgcccgaatctccattatgactaataatccctgttggatcgaattctaatgaatctttaggggattttgtaagaaactctttccttttattcaattcaaattagaagacaagaacaaaataataaaagaagagtaatagatggattatcatacatatattccatgtagaaaaatgaaatgaata-----agttacttagttctatagtccttgcacttataatatactcaattattatatatactcacttatagtataattatatacgaatttgaattaataactcatttttaaaatatataaaatctaagaataacaggtacaaatattaaatggaggtacccattctatgacaactctcaacttaccctctatctttgtgcctttagtaggcctagtatttccggcaattgcaatggcttctttatctcttcatgttcaaagaaacaaaattttttagatctgatgggaccaaatctcatccg--tttttttttcaagacttatatttggatcggaacacgtatatctatttagtggaatagggtataagatgtggctttcgccgaacataaattaaatgaaagagctcttatgcatgcggaaacataatatatggttaaaattcttatagctctttttaaatagatcaggatccgcggatgtctgaaatggaaagtcaatttatctaaatgggt--------gtagatatctataggggatcatatgaggtagtattttagaccgaaccaattcgatgaattacgcctaaaggttcacatcagatcataatagtgctagttgatgagagttatttcggaaacaaaaaaagtaaagtcaaatttatttgggttattctctaaattccaataaaatgcaactggatctagtatgagttggcgatcagaacatatatggatagaacttataaaggggtctcgaaaaccaagtaatttctgctgggcctttatactttttttaggttcattaggattcttattggttggaacttccagttatcttggtaggaatttgatatccttatttccgtctcagcaaatccttttttttccacaagggatcgtgatgtctttctatgggatcgcaggtctctttattagctcctatttgtggtgcacaatctcgtggaatataggtagtggttatgatcgattcgatagaagagaaggagtagtttgtatttttcgttggggatttcctggaaaaaatcgtcgcatcttccttcgattccttatgaaagatattcagtccatcagaatagaagttaaagagggtatttctgcccgtcgtgtcctttatatggacatcagaggccagggggccgttcccttgactcgtactgatgagaatttgactccacgagaaattgaacaaaaagctgcggaattagcctatttcttgcgtgtaccgattgaagtattttgaaatgaactgaaaaaatggttctcatcaggagggag-aaaaaaatcctaataatacccctgcctaacttaactgaagtttcttcagaacgctcattcgagccaaaacagatgtatatgggaacatccataaaacaaaactgccttttttcgcaaaaagggtcttttatacgtattgtggaaatccattcaactcaattcagtaaccaaacaagtaacaaatcgaaataaataatagattcatctcatatattcaaacatttcatttcagaatccagaattttttgaatttatacgttagatacagatagatcatttcttgtgcattatctctctttcttttgtcaatcgacctttctttttatccttattt-tggggctccttaatgaaatgaccaaacgagtggatctcttataacgataactaatgataactatccaatttctatcttgttttgccactcaacatcgaaaaaagagggaatagattcataggttcgataccttgtaataaaactcatgcttgatagaaatattagatcgcatagagtcgacaaatggggtgggttcattaagaattcacagatg---aaaaaaaaaaatggcaaaaaagaaagcattcactccccttctatatcttgcatctatagtatttttgccttggtggatctctctcttatttaataaaagtctggaatcctgggttactcattggtggaatactaggcaatccgaaacttttttgaatgatattcaagaaaagagtattctagaaaaattcatagaattacaggagctcttcctgttgaacgaaatgataaaggaatacccagagacacatctacaaaaacttagtatagaaatccacaaagaaacgatccaattgatcaagatgcacaatgaggatcgtatccatacgattttacacttctcgacaaatataatctgtttcgttattctaagtggttattctattctgggtaatgaagaacttgttattcttaactcttgggttcaggaattcttatataatttaagcgacacaataaaagctttttctattcttttattaaccgatttatgtatcggattccattcgccccatggttgggaactaatgcttggctctgtctacaaagattttggatttgctcataacgatcaaattatatctggtcttgtttccacttttccagtcattctagatacaatttttaaatattggatcttccgttatttaaatcgtgtatctccgtcactcgtagtaatttatcattcaatgaatgactgaaaaactatctactga------------------tattaatccaattataatgtttgtgactttgtacataagcaaagcgttccaaattgtacttactcgttctatttctccatagataggggtt-ttcctatatttcagtaaacttatttcagtaaatagcagaatcgtggatagggaactagactagcgacctacctaatttattgtagaaattttcgggctcaatgattggaccatgcaaactagaaataacttttcttggataaaggaacagattactcgatccatttccgtatcgctcatgatatatataataactcggacatacatttcaaatgcatatcccatttttgcacagcagggttatgaaaatccacgagaagcgactgggcgtattgtatgtgccaattgccatttagctaataagcccgtggatattgaggttccacaaacggtacttcctgatactgtatttgaagcagttgttcgaattccttatgatatgcaactgaaacaagttcttgctaatggtaaaaaagggggtttgaatgtcggggctgtccttattttacccgaggggtttgaattagccccccccgatcgtatttctcccgagatgaaagaaaagatagggaatctgtcttttcagagctatcgccctactaaaaaaaatattcttgtaataggtcccgttccgggtcagaaatatagtgaaatcacctttcctattctttctcccgaccccgctactaagaaagatgttcacttcttaaaatatcctatatatgtaggcgggaacaggggaaggggccagatttatcccgacgggagcaagagtaacaatactgtttataatgctacagcagcaggtatagtaaacaaaattttaagaaaagaaaaaggggggtacgaaataaccatagcggatccatcggatggacgtcaagtggttgatattatccctccagggcccgaacttcttgtttccgagggtgaatccatcaaacttgatcaaccattaacgagtaatcctaatgtgggtggatttggtcagggagatgcagaaatagtacttcaagatccattacgtgtccaaggtctgttgttcttcttggcatccgttattttggcacaaatctttttggttcttaaaaagaaacagtttgagaaggttcaattgtccgaaatgaatttctagatccgcaaatttatcaacatcaaatcaagttcgtaaaaagaaccccactttttggcaattatgtatgataaaaaaattatgaaaagccttt------tttctattcttttttctatcagatgtcgggaattacttgtaccgcattcctagtcatagtatgtatattgtgaagaaaattatttcaaattaccccttc---tttttttttatccaaattggagtggtgtgactatgtcattagtgtcagagtaaaatgtcctagaatgcattaatagttttctagttttctattcgaatagaataaaattctactagatactagacataattaagcggaaaatagaaaggaaagaatagatgaggggaacaaatgattctaggagggattattcgtcttcctagtgttcgacacaaggaagggaattttccacatccctttcttgtgtcgaaataataatgattcttgatcccggttcgtcaaagattcctattcttcgtttctctttttccagatttatcataatcttttttttttttttagatttattacgttacgtgtaagaagtagtggacaaacaaaaaagagagggaactttattgagcaaatagaacttcttcaatgaacttactaaaaaaatttccattttatttggatggagatactaaaataaatagagtaggattctattagcatagatagtatagaaaggatttgcctcatatctgatctaccgaaatccatatatatttttgtgtcatccaggaaattgagtgactccttctttcttctaacttttaaagtattgatagatactatcgaggaatagatggtcggaatcaatcaatgaggttcatttttcaaaaacaccatccg-aaaaaaatagaatggggttttttgaaacatcggaaaaggggatcggtttgttttgtcatttatacgagtaaaatagtatgattattaagaactcaacgagaccttccccctcgaatcagacaaaaaaagaaggggtagatcccgttgagttcttacgctttcatgtctccaactcagttcatccgattactacagggatgaacccaatcctgaatatgaaccataaaagaaaatgcctattaaaccgatcacaggaataccagctacagtacctattagccaaagaggaatccttccagtagtatcggccatttaccccacttccctccacattttatcaagtggtcatgctagagacataaacagccatggataattatgagatgagatccgtccgaatggtataagagaatttcaactattattcttattctctttcgttctcttaattgaagaaataattggaaaataaaacagcaagtacaaaaatgagtaataacccccagtagagactggtacgattcaattcaacactttgttcgttcgggtttgattgtgtcgtagctctataattcggattaggtttatcgttggatgaactgcattgctgatattgaccccaaaaaagaaacggtaggtacagctagtccatgaacagccaaccatcgtactgtaaaaattggataggttcgatctatggtcattggggcctcctaaaaggatttactaaattcatcgagttgttccaaagaatcaaaacggccagttattaatggaattccttgtcggctctctgtaaaatactcgtttggccgagggcttccaaacacgtcgtaagctaaacctgtgctgacgaataaccaacccgcaatgaatagggagggtatagtaatgctatgaatgacccagtatcgaatactagtaataatatcagcaaaagaacgttctcctgtgcttccagacatctcaagctccacatattcttgtacagtcaaagggggatcgattccgtaaaagatgagatcagtaaatggaaatttactgaaattaaatctttgtgagatcgtcaatattgtaccgagggtgtctttagagtataccgaatcagtatagctatccttcttctgacacagcaatgcaatttcaatcagtatcgcaatgaagtgctagataaatcctttcttccttttttgttgcttgtcgatgtagaaccgtgcgccacaccattccattcaatagaaaattccttcaattcttgtagtataggatttctatcccttattggcttcggaatagaaactgaagatcaggtaaaatgtgaatccgacgagttggtttctaataattaatgaagtagattctcatattcacacaattcgattagatgtgaaacctttaaatttcctttcgtgattgtagaacagg-tttttggaatc-ttttttttttcattttaaagaattggttagccgtccagtaaaggtaacagtagtagatagtattcgatgaaagaactaaaaaacgaataaaataatagtaacaatcaatattcgtgatgcgcgcattgttgtattagatctaaaggttctttcttgacctaactacaaggaagggctttataatatagaaagac---aaaacgtagaacctagaaataactaatataaattactagtcttagaatcaagttgaaccaaaagaaagattttacttttttgagtgatcctattgtgtgatatctttttttattttttctcattggagatattatgtgaatgaacctactacggaatctaatgagttaaaatgaaagtcaaagttgttatgttataaggtcactgttcgttataaaatagaaaatggattcgatacaat-aaaaaaaagtaaatgatccaaatagaaatttgtttctaattttattccatagtgattgaaaagtgattcaaagagagtttcctttttgaatgaagttacacgacacagttattattttaatattagtttactcaggagttgcccaataaatctgttgattcggaatcaggggatgggtagctgtcacagataatgaatccatttctttttcgacctctggcactctatccttgttaaggccgtctatcaaaatggatgaatcaaaaactttcaattgaacttattctttcaattgatatttttgcttatcctcgtatctttcaaaaatggaaacttaggtaagtgctttataaaccatatgtataaaaagaacatatttcgtttagccccttcatgcttactataactagttatttcggttttctactagcggcttcaactataacctcagctttatttattggtctaagcaagatacggcttatttgaaattaattgaatgaacaatttataaaacaaaatctttttgtgggattccatgtattctatagttccttaccgcgtcaattgccaattattagtcattgagatttatgggcaattcggattaatatttagggatagatattacctctct-tttttttttccctttcaaacaaattgaaatgattgaagtttttctatttggaatcgtattgggtttaattcctattactttggctggattattcgtaactgcatatttacaatatagacgtggtgatcagttggacctttgattaattagcatttc--tttttttttattattatttattgacctcctcctttcttttctttaatccacaggaggtcaaattctgattcctgttcaagtgagtgaccttatt----tcagtgtaatttgacctaacaagaacggaatcacgctctgtaggatttgaacctacgacatcgggttttggagacccgcgttctaccgaactgaactaagagcgctttcttatcacaatagataagactgttcgcaattgtgattcttttcccaataaatcttgcatgcgtatactatcatatatagtatcataaaatgaaagattatgtctgtccaattttatcgatctcaatcgatccctcattactgctcagaggataaataat-----------aggtagggatgacaggatttgaacctgtgacattttgtacccaaaacaaacgcgctaccaagctgcgctacatccctttcaattggtctacagtgtcattgtagagaatccccgtcttgttttccatagtgttatttcttccattgatatacactatttatattgccgtttcttctttttgggctcatat-------catataataataaaagccttatatacatgcatatggaactgagggtcaaaaaatgaatatttttcaggaatgttcaggaagaaagagacatagttttctgttttaagaaaagaaaggaaaatcttatctaccgaatcattgtacatttcaatttgaattagggattcccc--------atacaaatacaagtggtccttaactacatatgcatccgatcatatatgtattgccgttatgtattacattacaataaagaaggagggttttcaatgcgagatctaaaaacatatctttccgtggcaccggtactaagtactctatggttcgggtctttagcaggtttattgatagagatcaatcgtttattcccggatgcgttgacattcccttttttttcattttagttattgacatgggaaagattgaagaagattagagatgcaatctaatatctgtaactaattcctct-ccccctcttttctctttttagaataagggaggaaagagaaagaaaagaataaaagtggattcaatctcagcgaaacctggattcaggcttgaattaatttaataatagaatgagaacggtaatgtgggtctagggca-----acagtatcatacaagatacttaaataagatactgtactttaattagttaattagaaatcgagttcgaaaccgtagtattacttattatttactattactctattgattgtaacgaaatctttcataattggatttcgagttagcaacttctatttttttgttcctttcttattcgcttcagatcgaaaaaatagaagagttgagcgaatcaaaaatccaaaggaggttcatggccaagagtaaagatgtccgagtaacggttattttggaatgtacctgttgtgtccgaaacggtgttaataaagaatcaaagggcatttccagatatattactcaaaagaatcgacacaatacgcctagtcgattggaattgagaaaattctgtccctattgttacaaacatacgattcatggggagataaagaaatagattgaagagggtctgtttgtcacccttccaaggaacaggaaaaatgacatattatagatataacatatatttaaatataaataaaccaaatcctatttcttaattctaatttcatttttgatccgactgaaataggattttcaggataaggaataaacaaaccatggataaatccaagcgaccctttgttaaatccaagcgatcttttcgtaggcgtttgcccccgatccaatcgggggatcgaattgattatagaaacatgagtttaattagtcgatttattagtgaacaaggaaaaatattatctagacgagtaaatagattaaccttgaaacaacaacgattaattactattgctataaaacaagctcgtattttatctttgttaccttttcttaataacgagaaacagtttgaaagaaccgagtcgaccgctagaactactggtcttagaaccagaaataaataggcttactcgtcaatcgaatcaaaattccaatccgaactcaaacgcagattgatgttttgttctaaaaatccgagaattcagatttgattgtcgtgtcgtaag-aaaaaaaagatttactcttccccgattctttgattcttttttttattgaatgcgttcgctcattttgacgactttcccatattatccattttttatcatacgaatttctactataccttcccggagttcattctccggggaacgtcatttagaattttactgtggattccttacaacccccttattttatgatctcattggaaatcatagaaagacaattcctatttaatatagctatttgtgcaagtattttacgattaagaagcaattgcctcttatgcagatcatgtattaatttactataactataggataccctattctcgcgaattaccgcgtttatccgagtgatccacaaacgacgaaaatctctcttttgcctatctctatcccgatgggccgaaaccaaagctcttattttctgttgagtaatagttcgagtaagtcttgaatgagccccccgaaagcttgatgcaaataaacgaatttttgttctacgtttacgagctacatatcctcgtctaattctggtcattgaataaatgaaactttgatgaataactaatagatttccgttctttcagttattcttttcctctttactggtcgattaataacaaaacggattcttccaatgtataaaataaaaattccaatggcttttgctactataaccttcccgaccacta--ttttttttttcttttttatagcca------cgcgaaataataaatttattgatactgggtatcaaaaacttagtaaataagtaaat--------------aaaaaaagtagtaaatagctaaagaaatagtggttccatcgtttctatggttacttcttaaacggtgaggtcttctctatacaccggagccctttcctttatttaatcaatattcttggtaacttgtacagttcacaccctttggctctacccatgaattatccagtaataggtctttcacaatgagatccacccatacagtaacggtagttaattatgaaggttagctaggtagctgaccctattagtccgttcttgcaagagcgggaacataatttaatttttctgcttgttaaataggctttcccccgcttaatgaataaccatttgttaccaatggggaattgcttctcatcttaaattgaggtggttggatttgcaccaatggaaaccataaatttcatacacaggaatataatggatcttttttatttttagatagtgaatggggttcgttcattctatcctattcactggtactgatcattgatactggaaaaatactttcctttcttgtgtaccagctcatgatctgaacgagtcgcacatacaccctagtacatgttcctcggcgctgaggacatccccgaagggcgggggatttcgtgacatttctgattggctgtcttgtctttctaataagctgtttaatggttggcatgctgaatcgtatacataataggttggtttagatcgaccctaaccggataattatgcatttcttcgatttatatttaatagaatattaaacccggtaagaatataaataaaagctcaatcaaatcccagatttgcgtaaaatcccttctatatttcattcaactgctacaagatcaacaattccatgagcttgggcttctgttgctgacataaaaacatccctttccatgtcttcggatacaacccataagggttttcccgttctttgtacataaacccttgtgatggtttcgcgcagtttcagtagttcttccgcttccaggacaaattctcccgtttgtgcctcgtaaaaagagctagcgggttgatgaatcattaccctgatgatataacataataaatgattcctctatcttgcatgatgaggcgaaaac--aaaagaataaaataacaagaaaaaagatagaattgaacaaccgtacaggcatcttttgtgcagtgcatacggctctataatggattttagttttaccttgaatcgaataaagataaaatataggatctatcagacccagatcagcaaataatccaattaccacccttcctttcataggagttaaaaaatactatgatggttccgttgctttatatattgatttcgtctgtgattcagcaatcccaaagtttctttttgatccgatccaataaggaaaaagaaaatttgta-tttttttactatttcataac---------ataaatattgttaagattcttccggtgtgaaaacaaaaaaagtttgtgacgctgaaatggactcccgatagataagaaaaaatcggaaataccttttatctcatactactctttcgatacataatctaatgttttgaaaaaaaaaaatttgcatatcgaattcgaagtgccatgctattattacttaatatttctatttcatatggcgaaggcatagtc----ttttttttctcaaataaaaataaaaaactcattggcgccaagcgtgagggaatgctagacgtttagtaatttctcctccgaccaagataaaagatcccattgaagcggccaatcccatgcatattgtatgtacatctggtcgtacaaattgcatggtatcataaatagctactccgggtattacccatcctccgggcgagtttataaacaaatacagatcttttgtatcatcctctatactgagatataccataagaccaataagttgatttgagatctcactatcaacctcttggcctaaaaaaagcaatctttctcgataaagtcggttgattaggatcaaattgtatcccttaggaaccgtacatgcaccttttgatgcatacggttcaaaaaaattgcg-----aaaaaaaaagaatcaatgtgtagattctagcccccctttgtaggctctttctcacttttaacgaaggaacgttttcttccatttttcaagaaagataagttttagcccgtttccctataaatatataatataaaaaaatgactaaacttatcgaactaacttctcattgatgtattgtttcatcgagatccaatccaaatcacgatgtaattttcttgttcttgaatgggcctcttcaattattttaggtttatgctctactccaggtaaagatatgcccgatttctatttgcacatataggacaaatgctcccaataccacttctttttgctacgacttcc--tttttttttcaactcatttgatgttttccgccaaatactcgaagtattcatcctattattcgatggattaacacgttgctcctatttttaaagaacactttttatgatacaagtagtaattatagatatattacgaattgg-tttttttataaacggagcctgaatacttcattttattggtccaaccaagtcaaccataaattattctaattgataatattaatctggatcccccaaaaatggatctaattgcacttcacgctccaaatttttgatgattcaatcaatctttcttgggcgaagcagaggatatctcgatcgggggagagaacggggaaatcccatatgacccaatatatctgacaagtcgcactatacgtcaacccaagatgcatcttcctctccaggacttcgaaaaggtacttttggaacaccaataggcataaaatgaaagaaaaaaattaagtactatatttcactttgatgtggaaacgtaacaacgggtttattgtcttcataatattggccgttattctattttaatatattttatccatatattggataaggtcataaaggaaaacagaataaataatgtaactcaaattattacgaataggtccttcgaatgatgaacaagtatggatgcattcgctcatagaaaactggctcaaccccccattgcgtattggtacttatcgggtatagaatagatctgtttctctttgttcctacgaacagaattgttccattattaccaacagaatagaacaaatattaactcttgctctgcgataatcccctgaaggggggaggtccatagcatagttttttcaatgcaataaagttacatagtgtctatttttatttgataaaggggtatttccatgggtttgccttggtatcgtgttcataccgttgtattgaacgatcccggtcggttgattgctgtccatataatgcatacagctctggttgctggttgggccggttcgatggctctatatgaattagcagtttttgatccctctgatcccgttcttgatccaatgtggagacaaggtatgttcgttatacccttcatgactcgtttaggaataaccaattcatggggcggttggagtatcacaggaggtactgtaacgaatccgggtatttggagttacgagggtgtggccggagcacatattgtgttttctggcttgtgcttcttggcagctatttggcattgggtatattgggatctagaaatattttctgatggacgtacaggaaaaccctctttggatttgcccaagatttttggaattcatttatttctttcaggggtggcttgctttggttttggcgcatttcatgtaacaggtttgtatggtcctggaatatgggtatccgatccttatggactaactggaaaagtacaatctgtaaatccagcatggggtgtggaaggttttgatccttttgttccgggggggatagcctctcatcatattgcagcagggacattgggcatattagcgggcctattccatcttagtgttcgtccgcctcaacgtctatacaaaggattacgtatgggtaatattgaaactgtcctttccagtagtatcgctgctgtcttttttgctgcttttgttgttgctggaactatgtggtatggttcagcaactaccccgatcgaattatttggtcccactcgttatcaatgggatcagggatacttccagcaagaaatatatcgaagagttagtgctggactagccgaaaatcaaagtttatcagaaacttggtctaaaattcccgaaaaactagctttttatgattacatcggcaataatccggcaaaggggggattatttagagcgggctcaatggacaacggggatgggatagctgttggatggttaggacaccctatctttagagataaagaagggcgtgaactttttgtacgtcgtatgcctaccttttttgaaacatttccagttgttttggtagatggagacggaattgttagagcggatgttccttttagaagggcagaatcaaagtatagtgtcgaacaagtaggtgtaactgttgagttctatggcggcgaactgaatggagtcagttatagtgatcctgctgctgtgaaaaaatatgctagacgcgctcaattgggtgaaatttttgaattagatcgtgctaccttgaaatccgatggtgtttttcgtagcagtccaaggggttggtttacttttggacatgcttcgtttgctttgctcttcttcttcggacacatttggcatggggctagaaccttgttcagagatgtttttgcgggtattgacccagatttggatgctcaagtggaatttggcgcattccaaaaacttggagatccaactacaagaagacaagcagtctgatacaacattgctctggtatctttcgcctctattttttttt-ta----------agggtactagataaatcttaatttgaatcaccacccttttctttgacccttgctctttctttatccgggagatgctcccaaataaacaggtatggaagctataattgtaaaccacgatcgaatctatggaagcattggtttatacattcctcttagtctcgactctagggataatatttttcgctatcttttttcgagaaccgcctaaagttccaactaaaaaatgaaatgatttttcattatctcaattgaagtaataagcctccccatattggggggcttattacttcaactagtccccgtgttcctcgaatggatctcttagttgttcagagggttgcccaaaagcggtatataaggcgtacccagtaaaacttacaagtaaaccagatatagagatggcgactagggttgctgtttccattatt-----atttcaagaccacggtgggtctatgataagatcgtttatttacaacggaatagtatacaaagtcaacagatctcaattaatacaataggatttatggctacacaaaccgttgagagtagttcccgagctcgtccaaaacgaactaatgcagggagtttattgaaaccattgaattcagaatatggtaaagtagctcctggatggggaactactcctttgatgggtgtcgcaatggctctatttgcgatattcctatctattattttggagatttataattcttctgttttactggacggaatttcaatgaattagatccataagaactatgaattcttagcttttcaatataaagtgaatcatttagggctcggatttctagcccattctattttggtagttcgaccgcggaatttctttgtttctgtatttccggaatatgagtgtgtgacttgttataattgatcctattgatagtacagagaatggatctgtcatcttgatagagatgggttttatctcgtcggatatttattctagtatctggaacacggaatatatgaaatagatcacgaaatttttaaactaggattcatacttaatattcagaccccgtggccggactccaaaaaaattgcaaagaattagaagttataaatcgaaagatttttcttc-------ctcctttttatgcttattttgaccaaaggaaaactatttctttggatttttagtcattatatctattcatattcattgaataagtgatgaccaaaaggttcttactcagggaatctttggatttagcttgaaggttttattgaatcatcgtggttatagtatgaatcttaggtttcaattaattcatagggtcttaacaagaaaatccctatcaataataaagaaaacaaaagccgtattacacacaaataaaaagaaaaaatc-aaagaaaactaaatagggaaagagaggattcaagaggccctt-------------aatgatcaatataaagacgaatgagccgacttgatattttggcattatcaccacaaagaagagctttcgaatttttattatttcgtatcttcagagaagattgaatcaaaggataaagtagtaaggagtttcaaactttc--------tattacatatccgtttcaacaagtatttgggtgtttatgtttgagctgtatgagatgaaattctcatatacggttctcagagggggagtcctcttggtttacctatctcaataaagtctatgattggttcgaagaacgcctcgagattcaggcgattgcagatgatataactagtaaatatgttcctcctcatgtcaacatattttattgtctagggggaattacgcttacttgttttttagtacaagtagctacggggtttgctatgactttttactaccgtccgaccgttactgaggcttttgcttctgttcaatacataatgactgaagccaactttggttggttaatccgatcagttcatcgctggtcggcaagtatgatggtcctaatgatgatcttgcacgtatttcgtgtgtatctcaccggtggatttaaaaaacctcgcgaattgacttgggttacgggtgtggttctgggtgtattgaccgcatcttttggtgtaactggttattccttaccttgggaccaaattggttattgggcagtaaaaattgtaacaggcgtacctgatgctattcctgtaataggatcgcctttggtcgagttattacgaggaagtgctagtgtgggacaatccactttgactcgtttttatagtttacatacttttgtattacctcttctcactgccgtatttatgttaatgcacttcccaatgatacgtaagcaaggtatttctggtcctttatagagaagataaatcatattgatttgtaatcaatcatctatcacttagggtaggaacactagtatttcattgctataagtatggattattgaaaagaataagacatgtatttggatatttcccttcaactccacaatattttattatttaatttatttgacacgaatagttgaagtggattctccgaagagaaaatggattatgggagtgtgtgacttgaactattgatttggccatgcagatatatgttatctgccgcattggcattcacaaccaaatgtgtctttgttccaaccaccgcgtaagccccatacagaggataggctggttcgcttgaagagaatcttttctatgatcagacccgaatcatgtcgtgcatgagcaggctccgtaagatccagtataataagttaaatgatgtggtatgatccagattatgttttatctatttcacttacttaatagtatggaaatgcattcatttcctctgcatcgacccgatttatgatactatcggagtgaaacaagggatctaaagaagaacggaggctagactatattagtaacaagtaaatcctttgtatgtaaaacgaaaaggctctagatagcttggg------gataaacatcaatcgcaaaggctgagacgacccagaaagcacttgatcatgatcgtgtaagcctacttgggtattgagca---tttacctgtaagaactgaattcatggatagttgcaactccgtaaaactgaatctggtatggggggatatgtataacatatggattttatatggattcagtttggtcttttgattcttgctcgagccggatgatgaaaaattatcatgtccggttccttcgggggatggatccataagaattcacctatcccaataacaaaaaaacctgacttgaatgatcctgtattaagagctaaattggctaaaggtatgggccataattattacggagaacccgcatggcctaacgatcttttatatatttttccagtagtaattctaggtactattgcatgtaacgtaggcttagcggttctagaaccatcaatgattggtgaaccggcagatccatttgcaactcctttggaaatattaccggaatggtatttctttcccgtatttcaaatacttcgtacagtaccaaataagttattgggtgttcttttaatggtttcagtacctgcgggattattaacagtaccctttttggagaatgttaataaattccaaaatccatttcgtcgtccagtagcaacaaccgtctttttgattggtactgcagtggccctttggttgggtattggagcaacattacctattgataaatccctaactttaggtctttttta-------aattgattcaattgtgaaataaaatagcacgacgtttgtatctaggggaatggtcgcttcaaatcaaagtgaattctccctagatacatctattcaatttaattctggatctattccgaatctatggattgtgttaaagattcaaaatccattttcatcttttttct---aaaaaaaaagataaactaaatccaatggatttaaaacatattcttcggtaaatccatttctaaatgcttttctagaatgcccagtatctcttttacatcttctatacgaaaatgttcgattttaataagatcttcgtgactgttattcaaaaggtccaataatgtatgtatattggaccttttgaggcaagtatagatcctgggaggcaattctgattggtcaataaaaatatattttaatgctatttctgttttgtttttccttagtttagccaatctatcatgaaaagtaaaaaggggtaaagtaaccttgtgttgattgtcctctaaatgtaagttttcttcttccgcatgtagaaaaggaataaataaatcaatcaaattccgagaggcttcatgaagtgcttctttaggagttaaacttccatttgtccatatttcgagaaaaagtatctcttgtttttcattcccattcccataagaatgaatactatgattcgcatttcgaacaggcatgaatacagcatctataggataacttccgtcttgaaagttatttggcgtttttatacaatatccgcgattcctttcgatttttaatccaatacataaatcaattggttccgtcagactagctatatgctgtgtattatcaacgatttccacagagggtggcgagatgatgtcttgagcagttacatatccaggaccactgacacaaatagacgcgttgcgagttccatacagattacttcgcaatataacttctttcaaattcattaaaatttcatgtatggattcttgaataccgactatggtagaatattcatgtggtattttctcagattttgcacgtgtgatacatgttccttctatttcgccaagtaaagctcttcgcattgcaatgcctattgtgtcggcttgacccttcataagtggagacaaaataaagcgtccataataaagacacttactgtctgctcttgattcaacacacttccactgtagtgtccgagtagatactgttactttctctcgaaccatagtaatattatttgatcagatcattgaatcatttatttctcttgaaatctcttcaatctttatttttacacacgtctttttttaggaggtctacagccattgtgtggcataggggttacgtctcgtacgaaacttaatagtataccacttctacgaatagcccgtaatgctgcatctcttccgagaccaggaccttttatcattacttctgctcgttgcataccttgatccactactgtacgaatagcagttcctgctgccgtttgagcagcaaatggtgttcctcgtcttgtacccttgaacccacaagtaccggcagaggaccaagaaaccacccgacctcgtacatctgtaacagtcacaatggtattgttgaaacttgcttgaacatgaataactccctttgggagtctacgtgcactcttacgtgaaccaatacgtccattcctacgtgaaccgattcttggtataggttttgccatattttatcatctcataaatagtaatcagggatatatggatatatccatttcatgttaaaacagatcttttatttttatttgtacatcggtccctttagagagtcctttttagaaaaattatccttgtctttgtttatgtctcgggttggaacagattactataatccgtccccgcctacggatcagtcgacatttttcacaaattttacgaacggaggcccttattttcatatttgcaattccttaactaaattccgaatctacttcttggaagaaaataagtttctctaaattttgaatcgtgaattgtatccccatgaaaggaatgttgaagttcaaaaaactacctaatcgttcgaatccttgttgcggagtctataaattatacgccctctagttgaatcataacgacttacttcaattttgactctatctcccggtagtatccgtataaaactacgccggatccttcctgaaacataacctagaatcagatcttcattatctaaacgaacccggaacataccattgggaagtgattcagtaattaaaccttcatgaacccatttttgctctttcattccaggtaaaacccccttggagtatcaactaatggaggaggagtgatattagacaacccgtcctttctcttttttttttcacaaataggaaatgtcggatctaattcggatattagaaggattaccatatataacacaaaatttccccgccgattccttctagccgagcctcgcggtctgtcattatacctcgagaagtagaaagaattacaagccccatcccacctaaaattctaggaattcgttgatagttagaatagattcgtagaccaggtcgactgatcctttttaaatttaaaatcgttttatatggtcttttcctattccttctatgttgtagggttaaaaccaaaaaatcttttttgttttccctatgttttctcacgttttctataaaaccttctcttaaaagtattttaacaacgttttcagtgatgttagtagatgctattcgaaccgttccttttctattcatgtcagcatttcgtatagaggttattatgtcagcaatagtgtccctacccatgatgaactaaaattattggtgcctcaaatttttggtataataaacatgatctttttttgttatgaatttgaaaaggtatatacgtgagacacaatctattaattaacctatttcgttcaaatattctactat-atatcatggtcttatcttacaatacttcaggggctaatgaaactattttagtaaaatttaactgtctcaattcccgggcgatcgcaccaaaaactcgagttccttttggatttccttcttgatcaatgacaactgcagcattgtcatcatatcgtattatcataccgttgtcacgtttgagttctttacaagtacgtacaattacagctctgatcacttctgatctttctagaggcatattgggtactgcttctttgatcacagcaacaataacatcaccaatatgagcatatcggcgattactagctcctatgattcgaatacacatcaattctcgggccccgctgttgtccgctacattcaaataggtctggggttgaatcatatcattttttaacctgttctttcaatgcaaaaaaggggcgaagaaaaaaaagaaatattctttgtc--aaaaaaaaagaaaacggcaattgtttttttattccaaagacctctttcctttggttatacagccagaaataatgaattgagttcgtataggcattttggacgccgctattgcaatagcctttctggctatattttctgcgactccacccatttcataaagtattctgcctggtttaacgacagctacccaatattcgggggatcctttacccgaacccatacgtgtttccgcaggtcttactgtaacaggtttgtctggaaatatacgtacccatatttttccaccacgacgtgcatttcgtgtcattgctcggcgcccggcttctatttgtctagacgtgatccaagcgggttcaagtgcctgaagagcatatctaccaaaacaaatatgattacctcgataagatattcccttcattcttcctctatgttgtttacggaatctggttcttttggggttatagttgatggttgttcggcaattccatctctactacagaaccggacatgagagtttcttctcatccggctcctcgcgaaaggatt-----taaaa-----taattaagatatacgtgtctttaagatatacatgtatttaatgaataatacacttatttaccgaataatagactgaactggattctttgatatttcatgaaatatattcgaaatttctctatcttgtttggataactaaacttatatataatgtcgtgttttagagcgttataactaatctttattttttacttttttcgtattggatcacctaaaattgagcaatcaaataaagctttcgcgggcgaatatttactcttttaaagttcagttgtagggttagcccacaacctatcagaataaatgaaataggtctctggttcattccgccatcccacccgatgaatcattaggattcgttttcaatagaatcttctgcattcacaggttccgtcgttcccatcgcttctcgattaatgcttaggtctgaattctacactggagcccctcatgaaatttgttcttgagtcaatcttctcagtctttattggctcgaggctcttgagttttttgttctatgaacgaatttcatctaattctgaatgaatgagagtattgatgctttattacattgtcttttatgagatgacttatagaccttacatattatagtggaattatagatcattgatattgttatttttctctctttctctcacctttccagttatccacatccttttttatttcgcttcacaactcataatcagattggtttttatgcaaaaaaacttcagttgctacaatgatatgaccaatatatcaatcatatcttgactggttttttggatccagataatgcaaagcgatgagttggttattagttctatagttcatactatgggctttc-tttttttttttgaatcctaaccct--aaaaaaaagccaacgagtcacacactaagcatagcaattagatttatatcaaaatcaaatggtcaatcgaatttttattcaaccctatagaatagctca-ttttttttgattgaacataaaaagaatcgaagagtttgtcattttttgttccagcactaaacgtaaaagcgagtcaaggctgctgattattactcgtctccaaatatccaaattttgatacctaataccccatatatagttcgaacggtataggaacaataatcaattttagctcgaatggtttgtaggggaaccctcccttctctgatccattcgacacgtgcaatttcttttccgtcgatacgtcctgcaatttgtacttgaattccttttgtatctgcctgttcggttaattcaatagcttttttcattgccttgcgaaatgaaactctattttttaattgtccggctataaattctgcaagaatattagggtgtccataaggttttgctattcttgtaatagcaatattgagttttccgttcacagaattcaattctttttgtacattcatctgtaattcttcgattcttcgtggtctaccttctattaataacttcgggaatcccatataaattatgacctgaatcagatcgattcttttttgaatctctatccgtgcaattccctcgacaccggaggatattctcatatttttttgtacataattcttgatacaatcccgtattttttgatcttcttgtagacccgcggaataattttttggttgtgcaaaccaaagggaatgatgactttgggttgtaccaagtcggaaaccaagtggatttattttttgtcccatactcccccactactatacatataatgacacggcatatctgtgtactt-atttttatatatctattcaggttttttaaccatatgatatattatttatcctatgatatttttcgaaatctggggccatagtcgtcagaatataaatctggggatgtatttttcaatacaatagttatatgacaagtggatctttttatcggataaccacgtcctctagctcgaggttttaatttttttacggtaataccttcattgacttcggctttactaatgactaaatctgcttcgttgaaacccatattgtgactagcattcgctgctgcagaataaaccaatttaaaaataggataacatgctcgataaggcatcagttctagtatcataagtgtttcctcgtaggaacgtccacgaatctgatcaactactcttcgcgctttgtgagcagacatacatatatgttgacctaaagcgtatacttctgtatctcggtttttctttatcataaggtgcacctcccactaatgaatgataagc------atctatatccactttatttattgacgacgagatctattatcgttttttgcatgtcctcggaaatttagcgtaggtgaaaattctcccaatttgtggcctaccatacgatctgttatataaataggcaaatgctcctttccattatggatagcaatagtatgtccgatcattgtgggtataatggtagatgcccgggaccaagttactattatttctttttccgcctttgtgttaagcttattgattttttttaataaatgattcgctacaaaaggatttttttttagtgaacgtgccacagttaattactccta-------ttttttttattttgtaaagacgaagaaacaaattcgattttctctcctatttactacggcgacgaagaatcaaattatcactatatttattcctttttctacttcttcttccaagtgcaggataaccccaaggggttgtgggtctttttctaccaattggggccctcccttcaccacccccatggggatggtctacagggttcataactactcctcttactacaggacgcttacctagccaacgcttagatccggctctacccaaacttttctggtttaccccaacattccccacttgtccgactgttgctgagcagtttttggatatcaaacggacctccccagaaggtaattttaatgtggccgatttcccctcttttgcaatcagtttcgctacagcacccgctgctctagctaattgtccaccctttccaagtgtgatttctatgttatgtatggccgtgcctaagggcatatcggttgaagtagatttttctttttgatcaatcaaaaccccttcccaaactgtacaagcttcttccaaagcatacggctttctggatgtagatgagatgatatctatacagatggatcttatacctatggtataatgaagtaccacacgagtggatatataggaatccaaatctgccgaatcactcatgttatgatcttctacatcctaggttttcccgttccgtcatctggcttatgttcttcatgtagcattcagaccgaatgactctatgaaattacgtcgatacttccacatattacgggtaacgtaggagacatctcta-ttttccccgggggaatctttcgaattaccactgcttagctttcaattcgcctctgaccatcaaatgaaatgtgaataacccgtcctcctctctttgaaacaaggggcgcttctggttctgtcggtgcttgaaacaattttgtcttctccatattactatatcttgagagtcaataattttatatgaggaactactgaactcaatcacttgctgccgttactcttcagttttctgttgaggtctatcctgtagaggtactcaaattggatcagtgatcgatttctaggtttcgtcgtaaacctaattggttacttccaattacgtaaatcaatagttcaaaccgcactcaaaggtagggcatttcccatttttataggaacttctgtaccagaaacaatggtatccccaattatagcccctctgggatgtaaaatatatctcttctcaccatccccatagtgtatgagacaaatgtatgcatttcgattagggtcgtattctatggttacgattctaccatatatgtcttttttattccgtcgaaaatcgattttacggtatagacgcttatgacctccccctctatgccctgcggtaatgattcctctggcattacgacctttaccacaatgatgctgtccatagatcaaatgatttcgtggagtggatttcacttgactgtctacgacggctccattgcgtgtgctcggggtagaagttttgtataaatgtatcgccatgctattaagtattttgatttaagttcttttctttctaagaggtggaatagaataacccggttgaagcgtaatgatcatacgtctgtaatgcattgtatgtcccataataggtcgtcccattcttctaccctttcccgggagtcgatgactattcatagctattaccttgacaccaaagaagagttcgacccaatgctttatttctgtcctagttgatcctgattcgacattagaagtatattgatttttcctcaataaccgaatacttttgtctgtaaatactgcatatttgattccatccataaatctattttcttccctatgagttctagtctcaataagaatgctagttcttactgttcatatgttatgatatgaatataccacaccaattcgttatgtatggcggatgagattccattgatacagagccaattccaatagacttattggagggtcccattggcgtgcatccagtaggaattgaacctacgaattcgccaattatgagttgggcgctttaaccattcagccatggatgcttagcggggatcctcgtacatggtgaataaccaaattccaattgaaatgaaatctttaggataaatcaatgcaatttaggaggaatcaatgaaaggacatcaattcaaatcctggattttcgaattgagagagatattgagagagatcaagaattctcactatttcttagattcatggacccaattcaattcagtgggatctttcattcacatttttttccaccaagaacgttttataaaactctttgacccccgaatttggagtatcctactttcacgcaattcaccgggttcaacaagcaatcgatatttcacgatcaagggtgtagtactatttgtagtagtggtccttatatatcgtattaacaatcgaaatatggccgaaagaaaaaatctctatttgacagggcttcttcctatacctatgaattccattggacccagaaatgatacattggaagaatctttttggtcttccaatatcaataggttgactgtttcgctcctgtatcttccaaaaggaaaaaagatctctgagagttgtttcctggatccgaaagagagtacttgggttctcccaataactaaaaagtgtatcatgcctgaatctaactggggttggcggtggtggaggaactgggtcggaaaaaagagggattctagttgtaagatatctaatgaaaccgtcgctggaattgagatctcattcaaagagaaagatatcaaatatcgggagtttctttttgtatattatatggatgatccgatccgcaaggaccgtgattgggaattgtttgatcgtctttctccgaggaagaggcgaaacataatcaacttgaattcgggacagctattcgaaatcttagtgaaacactggatttgttatctcatgtctgcttttcgtgaaaaaataccaattgaagtggagggtttcttcaaacaacaaggagctgggtcaactattcaatcaaaggagattgagcatgtttcccatctcttctcgagaaacaagtgggctatttctttgcaaaatggtgctcaatttcatatgtggcaattccgccaagatctcttcgttagttgggggaagaatccacacgaatcggattttttgaggaacgtatcgagagagaattggatttggttagacaatgtgtggttggtaaacaaggatcggttttttagcaaggtacggaatgtatcgtcaaatattcaatacgattccacaagatctagtttcgttcaagtaacgaattctagccaattgaaaggatcttctgatcaatccagagatcatttcgattccattagtaatgaggattcggaatatcacacatggatcaatcaaagagagattcaacaactaaaagaaagatcgattctttgggatccttcctttcttcaaacggaacgaacagagatagaatcaaaccgattcccgaaatgcctttctggatattcctcaatgtcccggctattcacggaacgtgagaagcagatgaataatcatctgcttccggaagaaatcgaagaatttcttgggaatcctacaagatccattcgttcttttttctctgacagatggtcagaacttcatctgggttcgaatcctactgagaggtccactagagatcagaaattgttgaagaaagaacaagatctttcttttgtcccttccaggcgatcggaaaataaagaaatggtgaatatattcaagataattacgtatttacaaaataccgtctcaattcatcctatttcatcagatccggatccgggatgtgatatggttccgaaggatgaaccggatatggacagttccaataagatttcagtcttgaacaaaaatccattttttgatttatttcatctattccatgaccggaacagggggggatacacgttacaccacgattttgaatcagaagagagatttcaagaaatggcagatctattcactctatcaataaccgagccggatctggtgtatcataagggatttgccttttctattgattcctacggattggatcaaaaacaattcttgaatgaggtattcaactccagggatgaatcgaaaaagaaatctttattggttctacctcctattttttatgaagagaatgaatctttttatcgaaggatcagaaaaaaatgggtccggatctcctgcgggaatgatttggaagatccaaaaccaaaaatagtggtatttgctagcaacaacataatggaggcagtcaatcaatatagattgatccaaaattggattcaaatccaatatagcacttatgggtacataagaaatgtattgaatcgattctttttaatgaatagatccgatcacaacttcgaatatggaattcaaaaggatcaaataggaaatgatactctgaatcatagaactataatgaaatataggatcaactcacatttctcgaatttgaaaaagagtcagaagaaatggttcgatcctcttattttgatttctcgaaccgagagatccacgaatcgggatcctaatgcatatagatacaaatggtccaatgggagcaagaatttccaggagcattcggaacatctcgtttctgagcagaagagccgttttcaagtagtgttccatcgattacgtattaatcaatattcgattgattggtctgaggttatcgacaaaaaagatttgtctaagtcacttcgtttctttttgtccaagtcacttctttttttgtccaagttgcttctctttttgtctaactcacttccttttttctttgtgagtttcgggaatatccccattcataggtccgagatccacatctatgaattgaaaggtccgaatgatcgactctgcaatccgttgttagaatcaataggtcttcaaatcgttcatttgaaaaaatggaaacccttcttattggatgatcatgatacttcccaaaaatcgaaattcttgatcaatggaggaacaatatcaccatttttgttcaataagataccaaagtggatgattgactcattccatactagaactaatcgcaggaaatcctttgataacacggattcctatttctcaatgatatcccacgatcaagacaattggctgaatcccgtgaaaccatttcatggaagttcattgatatcttctttttctaaagcaaatcgacttcgattcttgaataatccacatcacttatgcttctattgtaacaaaagattccctttttatgtggaaaaggcccgtatcaataattatgattttacgtatggacaattcctcaatatcttgttcattcgcaacaaaatattttctttgtgcggcggtaaaaaaaaacatgcttttttggagagagatactatttcaccaatcgagtcacaggtatctaacatattcatacctaacgattttccacaaagtggtgacgaaacgtataacttgtacaaatctttccattttccaattcgatccgatccattcgttcgtagagctatttattcgatcgcagacatttctggaacacctctaacagagggacaaatagtcaattttgaaagaacttattgtcaacctctttcagatatgaatctatctgattcagaagggaagaacttgcatcagtatctcaatttcaattcaaacatgggtttgattcacactccatgttctgagaaagatttaccatccgaaaagaggaaaaaacagagtctttggctaaagaaatgcgttgagaaagggcagatgtatagaacctttcaaccagatagtgctttttcaactctctcaaaatggaatcaattccaaacatatatgccatggttccttacttcgacagggtacaaatatctaaatttgatatttttagatactttttcagacctattgccgatactaagtagcagtcaaaaatttgtatccatttttcatgatattatgtatggatcagatatatcatggcgagttcttcagaaaaagaggtgtcttccacaatggaatctgataagtgagatttcgagaaagtgtttacataatcttcttctgtccgaagaaatgattcatcgaaataatgagtcaccattgatatcgacacatctgagatcgccaaatgttcgggagttcctctattcaatccttttccttcttcttgttgctggatatctcgttcgtacacatcttctctttgtttcccgagcctctagtgagttacagacagagttcgaaaaggtcaaatctttgatgattccatcatacatgattgagttgcgaaaacttctggataggtatcctacatctgaactgaattctttctggttaaataatctctttctagttgctctggaacaattaggagattctctagaagaaataaggggttctgcttctggcggcaacatgctattgggtggtggtcccgcttatggggtcaaatcaatacattctaagaagaaacatttgaatatcaatctcatcgatatcataagtatcataccaaatcccatcaatcgaatcactttttcgagaaatacgagacatctaagtcatacaagtaaagagatctattcattgataagaaaaagaaaaaacgtgaacggtgattggattgatgataaaatagaatcctgggtcgcgaacagtgattcgattgatgatgaagaaagagaattcttggttcagttctccaccttaacgacagaaaaaaggattgatcaaattctagtgagtctgactcatagtgatcatttatctagtgatcatttatcaaagaatgactctggttatcaaatgattgaacaaccgggagcaatttacttacgatacttagttgacattcataaaaagtgtctaatgaattatgagttcaatacatcctgtttagcagaaagacggatattccttgctcattatcagacaatcacttattcacaaacctcgtgtggggctaatagttttcatttcccatct------catggaaaacccttttcgctccgcttagccctatccccctctaggggtattttagtgataggttctataggaactggacgatcctatttggtcaaatacctagtgacaaactcctatgttcctttcattacggtatttctgaacaagttcctggataacaagcctaaaggttttcttattgatgatatcgatattgatgatagtgacgatattgatgctagtgacgatattgatgctagtgatgatatcgatcatgaccttgatacggagctgctaactatgacgaatgcgctaactatggatatgatgccgaaaatagaccgattttatatcacccttcaatttgaattagccaaagcaatgtctccttgcataatatggattccaaacattcatgatctggatgtgaatgagtcgaattacttatccctcggtctattagtgaactctctctccagggattgtgaaagatgttccactagaaatatccttgttattgcttcgactcatattccccaaaaagtggatcccgctctaatagctccgaataaattaaatacatgcattaagatacgaaggcttcttattccacaacaacgaaagcactttttcactctttcatatactaggggatttcacttggaaaagaaaatgttccatactaatggattcgggtccataagcatgggttccaatgcacgagatcttgtagcacttaccaacgaggccctatcgattagtattacacagaagaaatcaattatagacactaatacaattagatccgctcttcatagacaagcttgggatttgcgatcccaggtaagctcggttcaggatcatgggatccttttctatcagataggaagggctgttgcacaaaatgtacttctaagtaattgccccatagatcctatatctatctatatgaagaagaaatcatgtaacgaaggggattcttatttgtacaaatggtacttcgaacttggaacgagcatgaagaaattaacgatacttctttatcttttgagttgttctgccggatcggtcgctcaagacctttggtctctaccccgacccgatgaaaaaaatgggatcacttcttatggactcgttgagaatgattctgatctagttcatggcctattagaagtagaaggcgctctggtgggatcctcacggacagaaaaagattgcagtcagtttgataatgatcgagtgacattgtttcttcggcccgaaccaaggaatcccttagatatgatgcaaaatggatcttgttctatcgttgatcagagatttctctacgaaaaaaacgaatcggagtttgaagaaggggaaggagaaggagccctcgacccgcaacagatagaagaggatttattcaatcacatagtttgggctcctagaatatggcgcccttggggctttctatttgattgtatcgaaaggcccaattcattgggatttccctattgggccaggtcatttcggggcaagcggatcatttatgat------gaagagcttcaagagaatgattcggagttcttgcagagtggaaccatgcagtaccagacacgagatagatcttccaaagaacaaggcttttttcgaataagccaattcatttgggaccctgcagatccactctttttcctattcaaagatcagccccttgtctctgtgttttcacatcgagaattctttgcagatgaagagatgtcaaaggggcttcttacttcccaaacagatcctcctacatctatatataaacgctggtttatcaagaatacgcaagaaaagcacttcgaattgttgattcatcgccagagatggcttagaaccaatagttcattatctaatggatctttccattctaatactctatccgagagttatcagtatttatcaaatctgttcctatctaacggaacgctattggatcaaatgacaaagacattgttgagaaaaagatggcttttcccggatgaaatgaaaattggattcatgtaacaggagaaagatttcccaatgtttaactgaataactaaataaaatagataga-cctttttcttcgtctcaggtcgatggatcttctcaattggaagatcccctatatggataatacacattccagttgaccgagcctaattctaattgttttgttccgaagcaaagatatccacggggcagttcgtcctattcagatattcacgaccaagaagtactggattctctttcggataggccctgaaaggagaaggaaggctgaaatgccaacaggcgtctattattgaattcacccgacccgatagtacccattttgggaacgtccagtgccaaagtcactgaatgggtaagtcgccaatccctaaaacggactatgtaatgtacgttat----tgggttacgggcgggcattttaccagaggtttctattgtatcaatctacccttgtgtgattcctgttgaagcatatactcggggtgtgggtgcagggcggacgatttcaaagcagactccccattcattagatagataagatcaccaagatttcgtgatccgctcccgaacttattccaattccaagagctcggatcgaatcgatatcaatatcgattcgagatctcttattgaattgctcattcaatgagcattcccaatattatgccttgaagaggactcgaacctccacgctctttagcacgagattttgagtctcgcgtgtctaccatttcaccaccaaggcatcttgaaagtgaatcatattccatgaatatgatatctatctagtgtgatgtatggaatatatgacaaaggcggagtatttctattgatcgatcatgtcatataggccaggcccgagtcggacatccaattgcttcgatttgaattatccggagtatgctttatatatatattctcaaaaagatggacaatcaaacctatttctcgattcaatagaagcccaaagaagtgaatagggtcccaagagagatatgtaaaaagcaggtccgattatgcctatttctaatcctaaatggaatgtaacgacgtagggatccatatgtaaacatagtatctatttagatacgctcgaaggaccccttctcataatgagaatgtatataaccctattccggtctggtccggtatggaatgaacttataatcatggaatcgactcgatcatcagattatagattataagttcataaccctagcccattcccattttgggcggaacagatctactaattctttgattccagttagtaagagggatcttgaactaagaaatagatcctagaagctaaaaaagggtatcctgagcaattgcaataatcgggttcattgatattcctggtatagtagatgctatcacacatacaatcatactcaattcgatggaattgtttgatcttaaaggggatcttctataatttcgcacgtgaggggttatttcttggtttcgtccagtcattaataacttgattatttttagataatagtagatagaaacaacgctcgtaaggagtcctattgaaaccaagaaatataggcctgcctgccatccacaccagaataaatggagttttccgaaaaaacccgctagtggaggaagacctcctagggataagagacatagggctaaagagagagccaaaaaaggatctttcgtgtataatcctgcataatctcgaatgttatcagttccggtacgtagaccaaatggtacaatgcaagcaaaagttcctagattcatggagatatagaacagcatataagttatcatgcttgcatatccaccatttgagtctccaacaattattccaataattacatatccgatttgacctatggacgaatatgcaagcatacgtttcatgcttgtttgagtaatagcaatgagattccccaatatcatgctaagaatagctaggatttccagaagaagatgccattcgtttgatgagaaataaaaaggaatatcgaaaattcgagtggctgaagctgaagcagctactttcgaagtaacagaaagaaaagcaacgactggagtgggagagtcagagtcgaaaagaggattcctcacttctttctctcattcaaaaccgtgcatgagactttcatctcgcacggctcctaagtgataaaagaaagaagaactcatcttctttcttttttgattaccttcctcgcgtatgtataagaccgaatccattcgatttctaaaaaggattactaatccttaacttttcgaggaatccttcatcagtggttgtgaattacttattttttcaatcttttcgaccttggttccgtaggagcaagtcagaaagattgagaaatagaaccatctgatttgattcgttctcaatagccatgagatgatcatcttagggtgatccttttgtcgacggatgctcctattacactcgtagtctctgaaggatgagaaccaactatgtagcatctacatcgagaattcaagtattgtatacgtcattagtccgatcctttgtaggaactacccttaataacgaacttgcaaaatggatctgtttatcataaagagattcgttgttcctgaccctgcttcaccttaattgttatttgaacaagtaaaagttatgtcttggtccgagtggggatagcatttctcttctgcatgtccatggagttttgaaaaatccaaacatctcagagatagatagagaggtaggaatttatcgaacgaaccgcactccttcgtatacgtcaggagtccattgatgagaaggggctggggaaagcttgaacccaattcctacagtgatgaatataagcgcaattgaaattcctggggagttatacatttgtgtattgataagaccattcactatttcttgaagctcgatctctcccccggatgaaccatatagccaagagaaaccatgaaccagaatagaagagcttgccccacccatgagtaaatatttcgtagtagcctcattagaccgtacatctttcttggtatatccagataataggtaggagcataaactgaaacattctggagctacaaagatagttattaaatcgttagcaccgcataaaaacattcctcctagagtagctgttaatacgaataacagaaactctgttatagccatctctgtacattcaatgtactctacggatagaggaatacatagagttgaacatagtaaaataagaaattgaaagatttcgttgaaattgttcgtttggaaatttcccgaaaaactaatcataggttcttctctccatcggaacaatagggccgttatgctcattactaaacttgttgaagagatgaaatataaccaaggtatatctttttgatcagaggttgaatcgatcatcagaagaagaattagaccaaaaattaggatacattctgggaaaataaaacttccattgaagagaagcaaatgaaaggctttcataaaaattctcgtagaatcgagaatgaagttttcattctgtacatgccagatcatgaattagtaactgcatccaatctccaaaaaaatcccaattgtttcgaactttctatttttggaatggaatatttacggaatctccatgaataggatcaaaccttattccatggtatttacatgagattcctcttttctttcttaagcaagtccccgagagggcttagttgatccatgatttatgtttcatctttcgttttcttttcgtttgtttcgagaaatatattgatcaattacgattctttctttttctattgattcttttccgatcgagatgtatggatccatggatctatgtgtctatatagatcctgttcatggattaacgaaaatgtgcaaaagctctatttgcctctgccattttatgagtctcttcttttttgcgtatggcatcgccactccctttggcagcatccactaattcggaacttaatttgaaagccatatttcgacccggacgttttcgggatgcccataataaccaacgaatggcaagtgcttttccttgtgtggatcctatttcaatgggaacttgatgagtcgatccgcctacacgtcttgcttttactgctatatcgggagttactccacgtattgcttgacgtaaaacagatagtggatttgtttctgtcttttgttgaatctttttcacggcgcgatagataatttgataagccaatgatttttttccgtgtttcagaatacggttaaccaacatgttaactaatcgattacgataaattggatcggattttgcagttttttcttctgcagtacctcgacgtgacatgagcgtgaaaggggttcaagaatcagttttctttttataagggctaaaatcatttattttggctttttgaccccatattgtagggtggatctcgaaagatatgaaagatctccctccaaaccgtacatacgactttcatcgaatacggctttccacagaattctatatgtatggaattctgtttactcactttaaattgagtatccgtttccctccttttcctgctaggattggaaatcctgtattttacatatccatacgattgagtccttgggtttccgaaatagtgtaaaaagaagtgcttcgaatcattgctatttgactcggacccgttctaaaaaagtcgaggcatttcgaattctttgttgacacggacaaagtcagggaaaacctctgaaattatttcaatattggaccttggacatataatagttccgaatcgaatctctttagaaagaagatcctttgtctcatggtagcctgctccagtccccttacgaaactttcgttattgggttagccatacacttcacatgtttctagcgattcacatggcatcatcaaatgatacaagtcttggataagaatctacaacgcactagaacgcccttgttgacgatcctttactccgacagcatctaaggttcctcgaacaatgtgatatctcacaccgggtaaatccttaacccttccccctcttactaagactacagaatgttcttgtgaattatggccaataccaggtatataagcagtgatttcaaatccagaggttaatcgtactctggcaactttacgtaaggcagagtttggttttttgggggtgatagtggaaaagttgacagataagtcacccttactgccactctacaaaaccgtacatgagattttcacctcatacggctcctcgttcaattctttcgaagtcattggatccttttcctcgttcgagaatctcctcccttcttccactccgttccgaagagtaactaggaccaattcagtcacgttttcatgttccaattgaacactttccatttttgattattctcaaaggagaagattcttctttttaccaaacatatgcggatccaatcacgatcttataataagaacaagagagctttctcgatcaatccctttgcccctcattcttcgagaatcagaaagatccttttcaagtttgaatttgttcatttggaatctgggttcttctacttcatttttatttacttatttctttcttttccctctcttttttgattcccttccatcattccttaagtcccataggtttgatcctgtagaatctgacccattttctcattgagcgaagggtacaaaataaatcagattgattttttgatcaaaagtactatgtgttcggttttttcctcttcctctatcccataggtacagcgtttgaatcaatagagaaccttttcttctgtatctgtatgaatcgatattattacattccaatgccttcccgatacctcccaaggaaaatcccgaattggatcccaaattgacgggttagtgtgagcttatccatgcggttatgcactcttcgaataggaatccattttatgaaagatcctggctttcgtgctttggtgggtctccgagatcctttcgatgacctatgttgtgttgaagggatatgatccgatcgattgcgtaaagcc--cgcggtagcaacggaaccggggaaagtatacagaaaagacagttcttttctattatattagtattagactagtattattagattagtattagttagtgatcccggctgagtgagtcctttcttccgtgatgaactgttggcaccagtcctccattttgtctctgtggaccgaggagaaaggggtctcagcgggaagaggattgtaccatgagagaagcaaggaggtcaagctctttcaaatatacaacatggattctgccaatgcaatgtagttggactctcatgtcgatccgaatgaatcatcctttccacggaggtaaatctttgcctgctaggcaagaggatagcaagttacaaattatgtctcggtaggacatgtatttctattactatgaaattcataaatgaaaatgaagtagttaatggtggggttaccattatcctttttgtagtgacgaatcttgtaggtgttcctaagaaaaggaatttgtccatttttcggggtctcaaaggggcgtggaaacacataagaactcttgaatggaaatggaaaagagatgtagctccagttccctcggaaatggtaagagctttggcgcaagaagaaggggttgatccgtatcatcttgacttggttctgattcctctatttttttaagaataccgagttgggttcttctcctacccgtatcgaatagaacatgctgagccaaatcttcttcatgtaaaacctgcttgcttgatttagatcgggaaaatcgtacggttttatgaaaccatgtgctatggctcgaatctgtagtcaatactatttccgataggaagagttgacaattgaatccaattttcccattcttttcgtatccctaatagtacgaaaagaaggcccggctccaagttgttcaagaatagtggcgttgagtttctcgaccctttgccttaggattagtcagttctatttctcgatgggggcagggaagggatataactcagcggtagagtgtcaccttgacgtggtggaagtcatcagttcgagcctgattatccctaaacccaatgtgagtttttctattttgacttgctcccccgccctgatcgaatgggaatggataagaggctcgtgggattgacgtgagggggtagggatggctatatttctgggagcgaactccaggcgaatatgaagcgcatggatacaagttatgccttggaatgaaagacaattccgaatcagctttgtctaccaacaaggaagctataagtaatgcaactatgaatctcatggagagttcgatcctggctcaggatgaacgctggcggcatgcttaacacatgcaagtcggacgggaagtggtgtttccagtggcggacgggtgagtaacgcgtaagaacctgcccttgggaggggaacaacagctggaaacggctgctaataccccgtaggctgaggagcaaaaggaggaatccgcccgaggaggggctcgcgtctgattagctagttggtgaggcaatagcttaccaaggcgatgatcagtagctggtccgagaggatgatcagccacactgggactgagacacggcccagactcctacgggaggcagcagtggggaattttccgcaatgggcgaaagcctgacggagcaatgccgcgtggaggtagaaggcccacgggtcatgaacttcttttcccggagaagaagcaatgacggtatctggggaataagcatcggctaactctgtgccagcagccgcggtaatacagaggatgcaagcgttatccggaatgattgggcgtaaagcgtctgtaggtggctttttaagtccgccgtcaaatcccagggctcaaccctggacaggcggtggaaactaccaagctggagtacggtaggggcagagggaatttccggtggagcggtgaaatgcgtagagatcggaaagaacaccaacggcgaaagcactctgctgggccgacactgacactgagagacgaaagctaggggagcgaatgggattagataccccagtagtcctagccgtaaacgatggatactaggcgctgtgcgtatcgacccgtgcagtgctgtagctaacgcgttaagtatcccgcctggggagtacgttcgcaagaatgaaactcaaaggaattgacgggggcccgcacaagcggtggagcatgtggtttaattcgatgcaaagcgaagaaccttaccagggcttgacatgccgcgaatcctcttgaaagagaggggtgccttcgggaacgcggacacaggtggtgcatggctgtcgtcagctcgtgccgtaaggtgttgggttaagtcccgcaacgagcgcaaccctcgtgtttagttgccaccgttaagtttggaaccctgagcagactgccggtgataagccggaggaaggtgaggatgacgtcaagtcatcatgccccttatgccctgggcgacacacgtgctacaatggccgggacaaagggtcgcgatcccgcgagggtgagctaaccccaaaaacccgtcctcagttcggattgcaggctgcaactcgcctgcatgaagccggaatcgctagtaatcgccggtcagccatacggcggtgaattcgttcccgggccttgtacacaccgcccgtcacactatgggagctggccatgcccgaagtcgttaccttaaccgcaaggagggggatgccgaaggcagggctagtgactggagtgaagtcgtaacaaggtagccgtactggaaggtgcggctggatcacctccttttcagggagagctaatgcttgttgggtattttggtttgacactgcttcacacctaaaaagaagcgagctacgtctgagttaa------acttggagatggaagtcttctttcgtttctcgacggtgaagtaagaccaagcccatgagcttattatcctaggtcggaacaagttgataggatccccttttttacgtccccatgtccctcctcccgtgtggcgacatgggggcgaaaaaaggaaagagagggctggggtttctctcgcttttggcatagcgggccccctgtgggaggcccgcacgacgggctattagctcagtggtagagcgcgcccctgataattgcgtcgttgtgcctgggctgtgagggctctcagccacatggatagttcaatgtgctcatcagcgcctgaccctgagatgtggatcatccaaggcacattagcatggcgtactcctcctgttcgaaccggggtttgaaaccaaacttctcctcaggaggatagatggggcgattcaggtgagatccaatgtagatccaactttctattcactcgtgggatccgggcggtccgggggggaccaccacggctcctctcttctcgagaatccatacatcccttatcagtgtatggacagctatctctcgagcacaggtttaggttaggcctcaatgggaaaataaaatggagcacctaacaacgcatcttcacagaccaagaactacgagatcacccctctcattctggggtgacggagggatcgtaccattcgagcc---ttttttttttcatgcttttcccggaggtctggagaaatcggtgcaatgggatgtgtctatttatctatctcttgactcgaaatgggagcaggtttgaaaaaggatcttagagtgtctagggtggggccaggagggtctcttaacgccttcttttttcttctcatcggagttatttcacaaagacttgccatggtaaggaaaaggggggaacaagcacacttggagagcgcagtacaacggagagttgtatgctgcgttcgggaaggatgaatcgctcccgaaaaggaatctattgattctctcacaattggttggaccataggtgcgatgatttacttcacgggcgaggtctctggttcaagtccaggatggcccagctgcgccagggaaaagaatagaagaagcatctgactccttcatgcatgctccacttggctcggggggatatagctcagttggtagagctccgctcttgcaattgggtcgttgcgattacgggttggatgtctaattgtccgggcggtaatgatagtatcttgtacctgaaccggtggctcactttttctaagtaatggggaagaggaccgaaacatgccactgaaagactctactgagacaaagatgggctgtcaagaacgtagaggaggtaggatgggcagttggtcagatctagtatggatcgtacatggacggtagttggagtcggcggctctcctagggttccctcatctgggatctctggggaagaggatcaagttggcccttgcgaacagcttgatgcactatctcccttcaaccctttgagcgaaatgcggcaaaaaggaaggaaaatccatggaccgaccccatcgtctccaccccgtaggaactacgagatcaccccaaggacgccttcggcatccaggggtcgcggaccgaccatagaaccctgttcaataagcggaacgcattagctgtccgctctcaggttgggcagtaagggtcggagaagggcaatcactcattcttaaaaccagcggtcggagaaggggcaatcactcattcttaaaaccagcattcttaagaccaaagagtcgggcggaa-aaggggggaaagctctccgttcctggttctcctgtagctggatcctccggaaccacaagaatccttagttagaatgggattccaactcagcaccttttgagaagagctgctctttggagagcacagtacgatgaaagttgtaagctgtgttcgggggggagttattgtctatcgttggcctctatggtagaatcagtcgggggcctgagaggcggtggtttaccctgtggcggatgtcagcggttcgagtccgcttatctccaactcgtgaacttagccgatacaaagctatatgatagcacccaatttttccgattcggcagttcgatctatgatttatcattcatggacgttgataagatccttccatttagtagcaccttaggatggcatagccttaaagttaagggcgaggttcaaacgaggaaaggcttacggtggatacctaggcacccagagacgaggaagggcgtagtaagcgacgaaatgcttcggggagttgaaaataagcatagatccggagattcccgaataggtcaacctttcgaactgctgctgaatccatgggcagacaagagacaacctggcgaactgaaacatcttagtagccagaggaaaagaaagcaaaagcgattcccgtagtagcggcgagcgaaatgggagcagcctaaaccgtgaaaacggggttgtgggagagcaatacaagcgtcgtgctgctaggcgaagcggtggagtgccgcaccctagatggcgagagtccagtagccgaaagcatcactagcttacgctctgacccgagtagcatggggcacgtggaatcccgtgtgaatcagcaaggaccaccttgcaaggctaaatactcctgggtgaccgatagcgaagtagtaccgtgagggaagggtgaaaagaacccccatcggggagtgaaatagaacatgaaaccgtaagctcccaagcagtgggaggagctcagggctctgaccgcgtgcctgttgaagaatgagccggcgactcataggcagtggcttggttaagggaacccaccggagccgtagcgaaagcgagtcttcatagggcaattgtcactgcttatggacccgaacctgggtgatctatccatgaccaggatgaagcttgggtgaaactaagtggaggtccgaaccgactgatgttgaagaatcagcggatgagttgtggttaggggtgaaatgccactcgaacccagagctagctggttctccccgaaatgcgttgaggcgcagcagttgactggacatctaggggtaaagcactgtttcggtgcgggccgcgagagcggtaccaaatcgaggcaaactctgaatactagatatgacctccaaataacaggggtcaaggtcggccagtgagacgatgggggataagcttcatcgtcgagagggaaacagcccggatcaccagctaaggcccctaaatgaccgctcagtgataaaggaggtaggggtgcagagacagccaggaggtttgcctagaagcagccacccttgaaagagtgcgtaatagctcactgatcgagcgctcttgcgccgaagatgaacggggctaagcgatctgccgaagctgtgggatgtaaaaatgcatcggtaggggagcgttccgccttagagtgaagcacccgcgcgagcggcggtggacgaagcggaagcgagaatgtcggcttgagtaacgcaaacattggtgagaatccaatgccccgaaaacctaagggttcctccgcaaggttcgtccacggagggtgagtcagggcctaagatcaggccgaaaggcgtagtcgatggacaacaggtgaatattcctgtactaccccttgttggtcccgagggacggaggaggctaggttagccgaaagatggttatcggttcaaggacgcaaggtgaccctgttttttcagggtaagaaggggtagagaaaatgcctcgagccaatgttcgagtaccaggcgctacggcgctgaagtaacccatgccatactcccaggaaaagctcgaacgaccttcaacaaaagggtacctgtacccgaaaccgacacaggtgggtaggtagagaatacctaggggcgcgagacaactctctctaaggaactcggcaaaatagccccgtaacttcgggagaaggggtgcctcctcacaaaggaggtcgcagtgaccaggcccgggcgactgtttaccaaaaacacaggtctccgcaaagtcgtaagaccatgtatgggggctgacgcctgcccagtgccggaaggttaaggaagttggtgacctgatgacaggggagccggcgaccgaagccccggtgaacggcggccgtaactataacggtcctaaggtagcgaaattccttgtcgggtaagttccgacccgcacgaaaggcgtaacgatctgggcactgtctcggagagaggctcggtgaaatagacatgtctgtgaagatgcggactacctgcacctggacagaaagaccctatgaagcttctactgttccctgggattggctttgggcctttcctgcgcagcttaggtggaaggcgaagaaggcctccttccgggggggcccgagccatcagtgagataccactctggaagagctagaattctaaccttgtgtcaggacctacgggccaagggacagtctcaggtagacagtttctatggggcgtaggcctcccaaaaggtaacggaggcgtgcaaaggtttcctcgggccggacggagattggccctcgagtgcaaaggcagaagggagcttgactgcaagacccacccgtcgagcagggacgaaagtcggccttagtgatccgacggtgccgagtggaagggccgtcgctcaacggataaaagttactctagggataacaggctgatcttccccaagagctcacatcgacgggaaggtttggcacctcgatgtcggctcttcgccacctggggctgtagtatgttccaagggttgggctgttcgcccattaaagcggtacgtgagctgggttcagaacgtcgtgagacagttcggtccatatccggtgtgggcgttagagcattgagaggacctttccctagtacgagaggaccgggaaggacgcacctctggtgtaccagttatcgtgcccacggtaaacgctgggtagccaagtgcggagcggataactgctgaaagcatctaagtagtaagcccaccccaagatgagtgctctcctattccgacttccccagagcctccggtagcacagccgagacagcgacgggttctctgcccctgcggggatggagcgacagaagttttgagaattcaagagaaggtcacggcgagacgagccgtttatcattacgataggtgtcaagtggaagtgcagtgatgtatgcagctgaggcatcctaacagaccggtagacttgaaccttgttcctacatgacccgatcaattcgatcaggcattcgccatctattttctctattttcattgttcaactctttgacaacacgaaaaaaccattgttcaactctttgacaacatgaaaaaaccaaaagttctgccctccctctctatctatccaagggatggaagggcagaggcctttggtgtcccctccagtcaataattggggcctcacaatcactagccaatatgcttttatctcatgcctttcttcgatcatggttcgatattctggtgtcctaggcgtagaggaaccacaccaatccatcccgaacttggtggttaaactctactgcggtgacgatactgtaggggaggtcctgcggaaaaatagctcgacgccagaatgataaaaagcttaacacctctcattcttattactctttcaatacaatatg----aaaaaaaaagaaaaggtcgtcttattcaaaaccccaattatgacatcccttctttcccacttcacacctcggaacgcaccgttctgttcttctagagagaaacgcgctttcacatcttcttaacccgaaatggctggggagaggaaaggttcc-tttttttgagggtactcccgggaacagatccagtggagacggggtggggcctgtagctcagaggattagagcacgtggctacgaaccacggtgtcgggggttcgaatccctcctcgcccacaaccggcccaaaagggaaggacctttccctctgggggtaggaaaatcatgatcgggatagcggaccaaaagctatggaacttgggtgtgggtcttttgtcga-----aatggaatgtccttactt--ttttttatttcttttttatcgtgaatggggtaaatattaaatatagtatgccgggccgaacccgaatcggcatttttttttttgttttacgccccgtaactcttcctcagccaggcttgggcagaatagcagagcaagtacaagtattagtagcatagcaaaaatgcgttcctcgtcattaataggtttgctcgcggtaactgtggcctctcgggagaatcgatgactgcacctttgatgcaccgctagtacatctgagaattttgaattggctagttgtaaatagccccaagactatggaacaaaggattatccaggacctacaccgaggtattgacggtgattctcaaatatcgcagaacagaatgtgatacgatgagatagaatgcaatagaaacaaagacggggaaggggttacctactcttaacggtcaaagcgagccctttcatcctgaattctttaattcagaatgaatcaaatctcctcaagtaggattcgaacctacgaccagtcagttaacagccgaccgctctaccagctgagctactgaggaacaacgggagattagatctcatagagttcaattccagttctcaacccatgaccaatatgagctcgaagcttccttcgtaactcccggaacttcttcgtagtggctccgttctatgcctcatttcatagggaacctcaaagtggctctatttcattatattccatccatatcccaattccattcatttaatatccctttggtgtcattgacataagagatgtcctttctagtctatctgtttctatttctatatatggaaagttaaaaaatcatcatataataatccagaaattgcaatagaaaagaaaaagggaggtttgtgatgattttaaaatcttttctactaggtaatctagtatccttatgcatgaagataataaattcggtcgttgtggtcggactctattatggatttctgaccacattctccatagggccctcttatctcttccttatccgagctcaggttatggaagaaggaggagaaggaaccgagaagaaggtatcagcaacaactggttttattacgggacagctcatgatgttcatatcgatctattatgcgcctctgcatctagcattgggtagacctcatacaataactgtcctagctctaccgtatcttttttttcatttcttctggaacaatcacaaacacttttttgattatggatctactaccagaaattcaatgcgtaatctcagcattcaatgtgtattcctgaataatctcatttttcaattattcaaccatttcattttaccaagttcaatgttagcaagattagtcaacatttatatgtttcgatgcaacaacaagatgttattcgtaacaagtagttttgttggttggttaattggtcacattttattcatgaaatgggttggattggtattagtctggatacggcaaaatcattctattagatctaatgtacttattcgatctaataagtaccttgtgtcagaagtgagaaattctatggctcgaatcttgagtattctcttatttattacctgtgtctactatttaggcagaataccgtcacccattcttactaagaaactgaaagaaacctcagaaacggaagaaaggagggaaagcgaggaagaaacagatgtagaaatagaaacaacttccgaaacgagggggactaaagaggaacaagagggatccaccgaagaagatccttctccttcccttttttcggaagaaaaggaggatccggacaaaatcgatgaaatggaagagatccgagtgaatggaacggaaaaaacaaaggatgaattccactttcactttaaagagacatgctatcaaaatagcccagtttatgaaacttcttatctggatgggaatcaagaaaattcgaagttagaaatacttaaaaacaaagaaaaagaagatcctttcttcgggtttgaaaaaactatttttacccggcttttccacc-------aaatcaaattacaaagtagtaaattaataaaaatatggatacataagataaatacaagaaaagataagaagagatgcgccccccccctgcatatttgatgccctctccgacaaggaaactcgtaacaccaactccattagtaattccatcaattattcgtctatcaaaaaaatgagttaatttagccaatcctcttatacccttcgtgaaagatgttgcataaaaagcatctatgtaaccccgattatacgaccaaccatatatcatatttattattttgtccccaaaaagtctcttaggaccctttttaacaaatgaattaattaagttccaattttgtaaagatgaataaagaggcttatagaaaaggcacgctataaatattccgaaaaaggctatactgacggaaaaaatggcatttgtcacaaattcatcccaatccacagaattactagaattttgatgtaaaaggtttatagacggagttaaccattttgataatatattccaatccattccttcttgattgaaaggaattcctatggttccaacgcacaaagtaaataagaccaatacaagcagagggaatagcatagtattttccgattcatggggatacaaaaaagttttattattccaagttcccaaacgagtcataaaagtttggggcctctttttttgattaccatcaattttgtatgtattcttcgaaaaaaaagaagccctttcattattattccttgttaataaagttaacaaactcatttcttttttaatagtttttggaccttctttaccccatagagatattgaatagaacgagcttgtttttttgccactgtaattgtgagaatacacgtttaaatgcccctcaaaagtaagtaaatagatccgaaacatataaaatgcggttaaccctgctgtggaacaagctattattgcgaaaatcggtgaatataaccacgtatcattaagaatttcatctttggaccaaaaacaagcaagaggtggaataccacaaagagaaagtgtacctaataaaaaagcagtttttgtaattggcacatgctttcttaaaccgcccataagaaccatattctgacttttatctggagaatatccgacaatagcttccattgaatgaataatggatccggatcctaaaaacaataacgcttttgaataagcatgagtaatcaaatgaaataaagcagctcgataagaccccatgcctaaagctagcatcgtataacccaattgagacattgtagaataggctaaacttctcttaatatctttttgagcaagagctaaagtagctcctaatagtactgttattatacttatcaaagatattagattcattatgtaaggtatgactatgaaaagaggaagaagccgagcgacaagaaaaattcccgctgctaccatagtagcagcatggataagagccgaaataggagtaggcccctccatggcatcgggtaaccatacatgaagggggaattgcgcggatttagcaactgcaccagaaaataatagaaaagcacacaaagtaacaaataaaagatttacctcattattatcaatcaagttattgaatatttcgaacaaatcccgaaattcaaaactacccgttatccaataaagacctaagattcctaataataaaccaaaatctcctatccgattagttacaaaagctttttgacaagcatttgccgcaataggtcgtgtaaaccaaaaacctattaatagatatgaacacattccaactaattcccaaaaaatataaatttgtatcaaattagaacttgtaactaatcccaacatggaagtattgaaaaaactcatataagcaaaaaattttaaatatccttggtcatgagacatataattgtcactataaataagaaccataattccaacagtagtgattaatattgacataatagaagtaagtgggtcgatcaagtgaccaaactctaaagaaaaatcattattgatagtccaagaccatacatattgataaatggaattgctatttatttgctgaatagacagatcggccgaaaaaagcataacgatacttaataataaaacactaggaaaagcccacatacgacgaagatttcttgttgccgtcggaaaaaggataagccctactcctattaacataggaactggaagtggaacgaaaggtacgatccatgcatatggatatgtatgttccataaaaaataaaacttttttattcttaataaattgtttctgattcaccagatcttatttctttcgaaagaagtcaataaaaaatcaagatatgtaagaccgatattttatattcttaattattctgagtatttccccaatacttcaaatattgaaatcaaaaagttacacttggtcaaatgatatcactaagttactagtgaaaagtaaagacttacttagtaagtaagatctttatgcagatatagaaaatgaaaatgattattacgaaatttatatccatagagtaaggataaagaattgcacca-aaagggttccttaattctgatatgaatccgaggatctact------aaggtcaataacttgaccaaataagat--aagacccagtaattcgtttattcggaatcatttacgagttaattgtagaacttatttactatcttccattcca-aaaaaagatatttatgtttataggagccgctatcatatccgtcaattaaacgcaggaattgctaaaatgcctttttttt-atccctgcatgtatctttgaacagatttactactagtctcattcgaatttgattttcaaataaaagttaggtgtattctctcttcgagctttacttgaccaattaatagaatagaaacaaagattaaagtgttttttattcgttt-----aattaggtaagggtgggcttttctattcattttattacatgtataaatcaaagggtagcacaacgaaaatagacagacgaatcccttttttattctttatgttctaaactt--ccactaattcaattttagtcttatgatacattgggttctatagttatatagatttgaatatgaggatataagggcatcgggtagtatgcattactttttagtctggatattgtatgtaagagaaatacaaaataaaaggaatcacatatttttcctttttatacctagcaaatttttatgtgattttcatatatctataatatatttttatatgatgatagtattatctataca-----------------------atatagtaaataaggattcatttt---------------------aaatgatagatagatgtctttcacatccaactatagcaatgagtaatctcttcatttttgaatggcagttccaaaaaagcgcacttctgcgtcaaaaaagcgtattcgtaaaaattattggaaaaagaagggatattgggcagcgttaaaagctttttcattatcgaaatctctttcgaccgggaattcaaaaagtttttttgtgccgacaaataaataataaaaatgagtgaatttcgtttttaat-aaaaaaaactccctactgtgatcaataggaaatagaactctctttgcttttatggtacggtattaaaaattaaaataagaattcttctgtctactgaattctaaaaaaagggtactttggttgttaaaaaacgatacacaagatacaatacaaacaaggtttcacccttttttttagtatgtgttatcattatttcgggggtggggattcttattttccccatcggcccctct-gtcataataataattttttctttagttatttagaaatccctttttaagtacggtacaattataagagagatataaactttttatatgtgcagccaaatacctaactagtttgcgaaatcctaacacaaattatctacacaacg--aaaaaaaaaatcctaacgttcgatacaaagctatgaaattattcacagaaagtccgggggtgtcatgttcaaattgttattttaaaaaattctatttttttcttcattttcattcacaaaatgactctatttttagttttcgattcaaaaaaccatataaattagagaaattaatca-----------------------------------ttttatttttcgttctatccctagacggttatgcccgctatctagggatagaactgtctagttacaacagttccattacagcagaggataaactacgcgaaaacccattattaagttaaatctacctgtatacctgcacataataaggactcttattgaacgttccaatatctatttaaacgggtttgtattcatccgttttgatgttttctaaacaatattgcattgaattgactacttcaatctcgacgattgaatatgaataggttattatgatttcgagcaagccgctatggtgaaatcggtagacacgctgctcttaggaagcagtgctagagcatctcggttcgagtccgagtggcggcatggaatcttctaaaagaggtaaaataattcctataaggaattcaattcccgatttccattctgtaattaaagtactct-ccctttttccttaaaaaaccaaaattatgatattttcgactttagaacatatattaactcatatatccttttctattgtttcaattttaattacaatttatttgataaacttagtagtggatgaaatcgcaggactttatgattcgtcagaaaagggtatgatatccgcctttttctgtataacaggattattaattactcgatggatttattcgcgacattttccattaagtgatttatatgaatcattaatcttcctttcatggagtttctccattattcatatggttccgtattttaaaaaacaaaaaaatcatttaagcgcaataaccgcgccaagtgctatttttactcagggctttgctacttcgggtcttttaactgaaatgcatcaatccgcaatattagtacccgctcttcaatcccaatggttaatgatgcatgtaagtatgatggtattgggctatgcagctcttttatgtggatcattattatcagtagctcttctagtcattacatttcgaaaagacatatgggtttttggtaaacgcaatcatttattaaatgcgttattttcctttgatgagatccaatatatgagaagcaatgttttaggaaataccccttttctttctgatagaaattattacagataccaattgattcaacaattggatcattggagttatcgtgttattagtctagggtttatctttttaaccattggtattctttcaggagcagtatgggctaatgaggcatggggctcatattggaattgggacccaaaagaaacttgggcatttattacgtggactatatttgcgatttatttacatacacgaacaaataaaaatttgcaaggtgcaaattctgcaatggtggcttctatgggctttcttattatttggatatgctattttggggtaaatctattaggaatagggctacatagttatggttcatttatattaagatctaattgaattgaagaaagggcttgacgaatacaggcataggacgcct-----tatagatataagaaaaacttcgtgtaagccggc----aagaaccatttgaatcaaggagtggagtgattcaaatggttctcgcaaacgctaaacatatgggttacaattc----ttttttttcattatacaacattttaaaattggaaaagaaaatcataggattgcttttcttggtcttattcatgaaaaaactatctataaaaatagttagatagaatggtttcgaccttgtcaacggataatgaaagaacgaaatccgggtaaataccaatccctattacgggtagaaagataacaatcgaaacaaataactctcgcggtccggaatcaaaaaaataggagtttggggcattaaatagcttgtatccatagaacatctggcgtaacatagataatgaataaataggagttaatatcattccaattgccattacacaagtaattataatttttggcattaaaagatatttttggctggtaattattccaaaaaatactatcaattctgcaacaaaaccactcatgcctggtaatgcaagggaagccatcgataaaatactgaacatcgtgaatatttttggcataggaatagctattccacccatttcgtcgagataaacaagacgtatccgatcataactcgttcctgctaagaaaaaaagtgcagcgccaataaatccatgagaaattatttgtaaaatagctccattgagtcccgtatcggttatagagctaattccgataattatgaaacccatatgagataccgaggaataggctattcttttttttaaattacgttgaccaagagatgttgaagctgcgtagattatttgtattgtacctactatcaacaaccagggagaaaagatagaatgagcgcggggtaataattccatattgatccgaatcaacccatacgctcccatttttaataagattccggctagaagcatacaagtactgtaatgggcttctccatgggtgtctggtaaccatgtatgcaaaggtataatcggtgatttgacagcaaaagcaataagaaatacaaaatagaatattatttccaatgctacaggatacgattgattagctaatgtttcaaaatttaatgttggttcattggaaccatataaaccgatacccagaactcccattaagagaaaaatggaaccccctgcagtgtacaaaataaactttgtagctgagtacaggcgtttctttcctccccacatagataggagtagataaacaggaattagttctaactcccacatgatgaaaaatagtaaaaggttttgagaagaaaatgatcctatttgaccactgtacattgctaacatcaagaaatggaataatcgggaatctctcgtaactggccgacccgctaaagtagctaaagtagtgataaatcccgtcagtaaaataggtcctatagaaagtccatctattcctaatctccaatcaaaatcaaaaaaatggatccatttataatcctccgccaattggattaatggatcgtccaattggaaatgataaccgaatgcgtaggttgttagaaggagttccaaaatacatatacatattgtataccatcttattatcttatttcctctatgagggaaaaataaaatgaaggaacccgcgaatatcggcaaaactacaattattgttaaccaaggaaaatcattcgtggtaaagacaagatacacttggacaagaaaaacccgtactcgaaac-aaaaaaattatattttattttgagcacgggttttggcggt-aaaaaaatcaaatggattcgcgtggagttttatggaacatatcaataagctagacccatgctgcgagttgtttcatgccataaataaactcgaacactcaagaaatccgttggacaggcagattcacatctcttacaaccgacacagtcttctgttcttggagccgaagcaatttgtttagctttacatccgtcccaaggtatcatttctaatacatccgtggggcaggctcggacacattgagtacaccctatacatgtatcataaatctttactgagtgtgacattggatctataaatttttgaacgtcataaattttcgatctagtaaacttcgaaaatccatca-------tatatttagacaccagatgaatcaatgatttaccagaatttttctaatcaatgtacttctggagcggatcgtgagagggagccaagatactttgatttcttacgttttcgcaaacataatcatatattacatatcatacaaactcattttatattgatgaataggataatttctctatttgatgaatattctcatttctataattaagactacttattcaacaaatttgattggttgatacgagtcgattttctgttacgataaattgacgaaacaattgctggtccaatagctgcttcagcggctgcaatagctataacaaaaatagagaaaatgtctcctgttaattggcgactatcaaaaaaatcagaaaatgttacgaaatttatattaactgcattcaatataagttcaagacacataagggctctaaccatatttcgactcgtgatcaatccatagataccaatagaaaataaataggcactcaaaacaagtacatgttcgagcatcattgaccaactccttatccatctcgatgcatttcatttcaatatgaacaacaattcgaccgattttattgattcaaatataacaagtacgtaactaacaagtgcggaacaaagaaataaatctattattggtagtatatcaaatcttcaaatagaattgaaacacggaacaaggttttatttttattgctagctctaaagatttattactgacgagccacagcaattgcacctatcaaagcaactaaaagaattatggaaatgagttcaaatggaagaaaaaaatctgttgataaatgaattccaatttgttgactattacttagcaaatcttgctctacaatctggtttgatcttgtagtccaaataataccataccatgacgtatctggaatagtagtaattagtgaaacaaaaatacttgtacaaactatcgaagtaaccccatccccaatggtccaaagagtaaaatctttgtaagatcctgaaccattcataaacatcacagcaaatacgattaaaacatttatagctcccacgtaaataaggagttgtgcagcagctacaaaatgggagtttgatgaaatatagaataaagatatacaaacaagaaccaatcccaacgaaaaggcagaataaattggattggtaagtaataccactcctagacctcctaatataagacctgatcccagaaagactaaaagaaaatcatgtattggtccaggtaaatccattatatgtaaaataagaaataaataaatcgaaaatctttcatgaccttattgacctgaccaggaaaaacgttaagttaccctattttttgatgatacgttcctatgaatttaattcgaaattccaataaattcgaatggatgtggattgatgtagatccaattattggatcaatctcattctttctttatccgaaatgggagttggagcaagctatatattatatatgtcgaaataattacggataggtgaatcgattttcaagccaaacgaagtttctattctcatcaaccaagcaaaaaaatgcattctttctgtgagatcaaaacttaaccctagtaattttgaattgttcttgaatcacagggtttatccatttttgatttgaggcgaattcaaaattgttcgaattgtgtaatcctcaattactggtattggtaaacgacccaaagcaatttgattataattcaattcgtgacgatcataagtggaaagttcatattcttcagtcattgataaacaatttgttggacaatactcaacacaattaccacaaaaaatacagatcccaaaatcaatactataattaagcaatcgtttctttcgaatatcagtttccaatttccaatcgacaaccggtaaatctataggacatacacgaacacatacttcacaagcaatgcatttatcaaattcaaagtggattcgaccgcggaaacgctctgatgtgatcaatttttcataaggatattgaatagttacaggtaaacgatttgcgtgggataaggtaatcatgaaactttgaccaatgtaccttgcagctcgtactgtttgttgaccataattcatgaacccagttaccatagggaacatacggtgaatatctataaataattttattattgtttctttctcttgtttgatacaagccgggaatatagaataaca-----tatttacagcgaaaggagttgggaagaagttgttaataatagattacctagcgaaataggtaaaagaaatttccatccaagatttaataattggtccattcttagcctaggcaaagtccatcttgttgtgatagaaataaacaggaacaaataagttttagctaatgtaataaaaagaccaagtgtcattccaaagactccacccattttatttatttcaaaaagttcaggaacaaatatggacggaatagagagattccacccacccaagtaaagaactgttacaaaaaatgaagaaactagtagatttaggtaggaagcaacataaaacaaaccgaatttgatacctgaatattcggtttgataacctgctactaattcttcttccgcttctggtaaatcaaaaggcaatctctcacattctgctagggaagatattagaaaaacaataaaccctataggttgacgccacaaattccacccccaaaaaccatactttgactgtgcctcaactatatcaactgtactcgaactgttagataatcatagtcggtgataacatcactgttcccatcgctattacagaaccgtacatgagattttcacctcatacggctcctcgaggaccaaaaataaatctaaggaccaggtcaggattatttatcttgatatgttatagatagagtaaaaatctatcgaaaggtcccgaattagaccaatggaattctgtctgctataataaaaaagcacttctgaattgatctcagcctttaagaatttcaaattttattttttgagtaataacttaatctttgaataaaatactacttgtctaaatatccatagatatttcaacccatca-ttttcgattacg--aaaaaaaaattagacattacat------------------------tctc-tttttttattagtcctttttattgtaattgcattctttctaccctttttcattcctattcttctttttcacaaggggatt-aaaa-aaaggggtaaaggattatttcgttcctgatagttatttctttaatcggtggataggaacatactctggatcggaatcatggggagtactacctgatcatttctaccaacttaaagccccaattagtattccttttat-----gcagaaatatccctttggataatttacat--actctctattactaatcctttttgtaacttggtgtttctaaccatccactcatttttgctcaatcgcccggtatggtaatacacgtattgtatggtaatacatacaaacgagagtgaaaactccatacagttgatcttgcgaacccgctccaagccatgatgcccaatcaaccaatcttggggtaaacagtctctactgcttatattgacttttgcttaaccctggtacataggaaatgagactcaatctttttactgcgaacttataagccgttttctttcactcatagaactatctgatttagttcatcaacccgaatgatgaacaaaaaaatgaagatatccattcaattctttattagaaagaaaggaaatagggaattttgtctcaacgaatcgcacgtagagatattgataacacacatagagttaatggtatttcataactaattgattgagcagcagctcgtaaaccacctaaaaaggaatatttattatttgatccatagcctgacataagaagtccaatgggagcaatacttgaaatggcgatccataaaaaaacaccgatattgagatcggctagaacaaggtgatatccaaaaggaattactgaataacttagtagaattgatatgactgctatggatggtccgatactgaataaacgagtatctcctctagatggaagaaggttttctttgaaaagcagttttgtcccatctgctagagcttggagaatccccaaaggaccggcgtattctggtccaatacgttgttgtatccctgcggatatttgtctttctaaccacacaattactagtacacctattatgattcccaatataagagtcaaaatagggataagcatccatatgatcccatagacctctttgaatgattccaatctggaaaaagagttgatatcttgtacttctgttgtatcaattatcatttcaacgatcaacttctcccataataatatctatactacctagtatcgtcataatatcagccaatttcattcttttaactaattgaggaagaatttgcaaattgataaaacccggcgggcggattttccatcgccaaggaaaaacactttgatctcctatcaaaaaaatgcccaactctccttttggtgcttcgactctcacataaagttcttgtttcgacaattcaaaagtcggcgaaggctttttactaatgaatcgatattcaaaaccattccattcggaatcccttactcgatcaaagcatcggctttctaaattctcatagggccctcctggaattccttccagagcctgttgaataattttgatggattccgtcatttcactgattcgtactaaataacgagctaatgaatctccttctttttgccattggacttcccaatcaaattcgtcgtaacactcataatgatcaactttacgaagatcccattgtattccggaagcgcgtagcattggtcctgataaaccccaatttattgcttcctctccgctaataatgcctactccctcaactcgttctaaaaaaataggatttcgcgtaataagtttttgatattcagcaacccctgttaaaaaataatcgcagaaatctaaacatttatctatccagccatgaggtagatcagcagctactcctccgatacgaaaataattatgcatcattctcataccagtggcagcttcgaatagatcatatactaattctctttctttgaaaatatagaagaaaggggtctgtgcaccaatatccgccataaaaggtccaagccataacaaatgagaagctatacgactcaactccaacataattactctgatatagctggcccttttaggtacttgaatatttcctaactgctctggtgcatttacggttattgcttctgtgaacatagtagctaaataatcccaacgtgttacataaggcaggtattgtataattgttcggttttccgcaattttttccatccctctgtgtaaataacccaatattggttcacagtcaataacatcttcaccatctagagtaatgatgagtcgaagaacaccatgcatggatggatggtgaggccccatatttactatcatgaggtcttttcttgcagctggtacattcataggtttttccccgattcattcttacatgaattgctgaaaact-aaaataaattcataaaaattcaaaatctaataaatcaaataattaaagttcttcaaattagtgagtttttagctcccgaatatccaaccgaccaattaattctttataacgtactctatttttctttgacaaataagccagtaggcgttgacgttttcccagaatttgacgcagacctctctgagataaatagtcttttctgtgcaattgcaaatgtgaagtaagtcttcgtatcttattggtgaaactgaatacttgaaattcaacagaccccctgttttcttctttttcttcttgcgaaaaacccgaaatgaatgcattttttaccataaaacgaaacctcctccccc--ccttttattttcgtgtttaaagatatttattttactgatcagaaataataataatgccaaccactttaatcgggtataatgaatttcattatggactcctaatttttaaaattagtcaatgatcaatcccatttttcccatttttaatttgattcgtatagagatggatggcactcacaaaagagaataagttagacctaaa------aaaaaaaaaagattattttggttcatttatagatctaatggatacgtcattgaattgctctcatgtagcagaatggaatgtaagacaacatacgtgtgtatctgttttctttcatataccag-tatggtacaggatatagaggaaaatgtaccatcattgcatttttaattgtggatatatatgtatccttaccatactgaaacgactgccattagtggtatcaaaccaatagcgattcatacaagctaaatcttctaatcgataattgggccaaagaaagaagtttaatttaattaatttaggtttatctatatcaatatcaagattattgctttcatccaaaaattgaccacagctttttgcgttgttcccattgcaaaatactggatttctatccagcccattcctattccgtgaattaaaacaaattagaattctaaattctctacgacgtctaggtgataaaatattttcaggaacaagcaaatcataaggattttggacgctctttccagttatcttttgatgtcttgcaatagatttatcaaaataatttttatcaacatatattttttcttggtatctttgattagtttggtgcttactcttctgaaccaatgaaatacttatggtttgatacataataaattttccatccttttttacagacagacgaatcggttcgataataaatatcctctttttcatcaattctttaagaggtaaatcctgctgaatcagcattatatccagactcatttctcccctttgaatagaggatatggtaatttctcttggatttatcagtctaagcaggagacaatatatcttgatattattgaaaactttttgatttaaagaatcagtccatcggatttgaaaaagcaaatatttttctaggaataaatcaagttctgcttctgtattggtttggtatttgtttctacgtttttttatgcctgatcttgcataatcttctttaacacccttttcttggtttgaaagaacggatccgcgattctttcggttttgtgtatctgatccaagatcccctttggttggagcttctttttcttttttcgttcgattctctaattcaatagatttttttttattcgatgataggaagagatcccgtttttgattttccttgatgtttttattggcactagcattttcatttccattacaattgaaaaaaagtaatttgatcggtatgaccccaggtttctttttatataaattagaaagtaaaaccctttttggtacgaacccaaattctagatttgatatgggacgattttttatttgttcatttattcccatccaatcaaacctttttttattggatggtttgatttcttgaggaatcctgagatcaaaaagacccttcttatccattttctcaagtattttataattatgagtctgaggcttttttttactgttggtatcgatcccggcctcactcttgactttctttcgaagacaaaaatcgaccattttccaatcaaaatattttctatccagatttttctccataataaaattgggtcttagataatttttgaaaaggataccttccggcccatcaaaaaatttgcgtttatgtgtgttgtaattataagaaatctcttggttattgtttacttctaatggtgatacataaatatacgagttcatcttatcttcataattaatggatttatatgataagagatcgtatcgatagtcttttttaaaactttcttttttatttggtaatgggtctactttagaatcattttttttttcgtaataaaaaaatgggtctttctcatatgaatcccatttgtttaaatctttattttggttcacccaaccttgattaactctatttcgccatttttgtggtactaatctagaccagctaacctgagataaatgatattgagaataaccccttaaccagtttttccattgattcattccagaattacgacgtttcttatgttttaattcggaatgatatagtccttgtgttccaaaataatcctttattttatttttaagaaaaagcgatgttccacaatattgaagaacagatcttaagttatacaagttaataacctggctttgtgataattggcaaaatacatatgcttgtgacaaggaggataagttctgtgaattcttattaagagttctaatattagaaagtgactttataaagtgaattgcatttttattttttttatcaatcctgtcttgatttgcttccatattagaaatgtatttatccatatttttttttgttgattcaagaaaaagttgtgcattgatccgaggaatattaatcatacataagaggatatctatgtatatcctttcaatgaaaacttttataaaaataatagatttacgaattaatcgagtatttcctctttttaacatctgccaaaaatgggtcggggattctaatcttttagcatcatgactttttttgttagaactcatacttttctctggagttagaactgccttttggttctcttttgcaatttttcctattttatttttgattaggtttgttctatcagtcagatctttcgtttttttttctgtcagtgaattatttgtccaatccatagatttaatttgactggacgattcatgaatcatactattactgattatcgaatctttttcttttttagtttcactcgattcatata------tcaaccaaaatgctagaattggatttatttttgaaagttctcttattattctttgtataaagagaatgttttggttaatccatgtttttgtttcttttgcgactattagaaaccaatttgctttttcttttaaaaatattagaactcgaaaacaaacattttgcaattttataattttagtttcgagttcattaaaaatgggttcaaaaaaggagagtctttttcggggagaaccaaaaggccgttccgcttccattccccaaaatgttaaaaaacaaaaatcatctttttctttttgctctttctttttcattggatcgcgatgagagagttgtagtttagattcgtgccaaggtttcagacagaaaggaaatagtatctttatttgaataccatctgttaaccagttttttggaaattcggtttctgataattgaacaccattataggtgcatttaacatacatttctttcttccaatccttgacatcctcggaccactcgggaaattgaaataataacatacgacccgtatttttagctattatcaatgacggtaatataatatattttctaagaattgcttgtgttactaatactgaaccccttagtacttgagcaaatacaaagctatcccaggcttctgctatttctatgcgcactctctcctccattttttccttctctcttttggccttcttttttttatctatttcttttgtctcttcctccgcataattcggaattttgaattctgtctttttcaccagcctatttctaaaaataggttttgtcagtttggagatatcaaaagaaaaaaggggggatttgtctattctgtccaaaaaaagcggggaatgcacatttgcttgaaacagtttccaaattgctattttacgtctttgaacgcgcatggagccttttattatgtctcgacgaaaatccgattgttgagaataacgtattaacgccacttcctctggttgatctggattttttgtatccgtagtattagtattggtattctgcttattctcattcttatcagtaaaaattactacacgtttcgcttttcttgaacgaatctgatgatccgtcgccacctcttcttcattttctttctcctgttgttccaactcgtcgattagtttgtatggccatcgaggtacctttttatggatttcttgtattcctatgccaaaaaaattgtttataattgtttgatcattggtatcagttataacggcattgaataaaagttgtaaaaattttgctggatcttttgaatcaatttttcctt------gttctggaactaaatgaagtcctttcgaattgaaattcgatgttgattctccagcaaattcactaattaagttcaagaaattacccatttctgttgataataattttctatcaaacgaatccattttttgttcaaattctcgataatcattagcaagaaggataccgtgaatcttatttatccaaagagtccctatggaatttctaacggaagttttagtgaaaattgaaggtgaaaaaaaaaaatgaattgttccacgataaggcccgtttaaaaaaggatcatatcttttaggcaagtatgcttttttagtttcgtcattacacaatcgagtccttttttcgagtacatctagaagaagagatcctttgtctagagcttcgattctacttataaattcgttgcttaggttgttttctttttgttcattggtataaacccactgagtatacagtccataagaggaaagtttttctgttgtgtacaagggcatctttctttggatcatttccctaaaagtagccaaactgggtggatacgtgaaagatattcttagttttccatcactttgacatgtgtcaaaaaaaaattgtgacatttcatttcttacagcattttcaaatcgatcgtttttaatatatcgcaatggacgcctccttcgtttatagtggaaaagccgggtaaaaatagttttttcaaacccgaagaaaggatcttctttttctttgtttttaagtatttctaacttcgaattttcttgattcccatccagataagaagtttcataaactgggctattttgatagcatgtctctttaaagtgaaagtggaattcatcctttgttttttccgttccattcactcggatctcttccatttcatcgattttgtccggatcctccttttcttccgaaaaaagggaaggagaaggatcttcttcggtggatccctcttgttcctctttagtccccctcgtttcggaagttgtttctatttctacatctgtttcttcctcgctttccctcctttcttccgtttctgaggtttctttcagtttcttagtaagaatgggtgacggtattctgcctaaatagtagacacaggtaataaataagagaatactcaagattcgagccatagaatttctcacttctgacacaaggtacttattagatcgaataagtacattagatctaatagaatgattttgccgtatccagactaataccaatccaacccatttcatgaataaaatgtgaccaattaaccaaccaacaaaactacttgttacgaataacatcttgttgttgcatcgaaacatataaatgttgactaatcttgctaacattgaacttggtaaaatgaaatggttgaataattgaaaaatgagattattcaggaatacacattgaatgctgagattacgcattgaatttctggtagtagatccataatcaaaaaagtgtttgtgattgttccagaagaaatgaaaaaaaagatacggtagagctaggacagttattgtatgaggtctacccaatgctagatgcagaggcgcataatagatcgatatgaacatcatgagctgtcccgtaataaaaccagttgttgctgataccttcttctcggttccttctcctccttcttccataacctgagctcggataaggaagagataagagggccctatggagaatgtggtcagaaatccataatagagtccgaccacaacgaccgaatttattatcttcatgcataaggatactagattacctagtagaaaagattttaaaatcatcacaaacctccctttttcttttctattgcaatttctggattattatatgatgattttttaactttccatatatagaaatagaaacagatagactagaaaggacatctcttatgtcaatgacaccaaagggatattaaatgaatggaattgggatatggatggaatataatgaaatagagccactttgaggttccctatgaaatgaggcatagaacggagccactacgaagaagttccgggagttacgaaggaagcttcgagctcatattggtcatgggttgagaactggaattgaactctatgagatctaatctcccgttgttcctcagtagctcagctggtagagcggtcggctgttaactgactggtcgtaggttcgaatcctacttgaggagatttgattcattctgaattaaagaattcaggatgaaagggctcgctttgaccgttaagagtaggtaaccccttccccgtctttgtttctattgcattctatctcatcgtatcacattctgttctgcgatatttgagaatcaccgtcaatacctcggtgtaggtcctggataatcctttgttccatagtcttggggctatttacaactagccaattcaaaattctcagatgtactagcggtgcatcaaaggtgcagtcatcgattctcccgagaggccacagttaccgcgagcaaacctattaatgacgaggaacgcatttttgctatgctactaatacttgtacttgctctgctattctgcccaagcctggctgaggaagagttacggggcgtaaaacaaaaaaaaaaatgccgattcgggttcggcccggcatactatatttaatatttaccccattcacgataaaaaagaaataaaaa--aaagtaagga-----cattccatttcgacaaaagacccacacccaagttccatagcttttggtccgctatcccgatcatgattttcctacccccagagggaaaggtccttcccttttgggccggttgtgggcgaggagggattcgaacccccgacaccgtggttcgtagccacgtgctctaatcctctgagctacaggccccaccccgtctccactggatctgttcccgggagtaccctc-aaaaaaaggaacctttcctctccccagccatttcgggttaagaagatgtgaaagcgcgtttctctctagaagaacagaacggtgcgttccgaggtgtgaagtgggaaagaagggatgtcataattggggttttgaataagacgaccttttc----tttttttttcatattgtattgaaagagtaataagaatgagaggtgttaagctttttatcattctggcgtcgagctatttttccgcaggacctcccctacagtatcgtcaccgcagtagagtttaaccaccaagttcgggatggattggtgtggttcctctacgcctaggacaccagaatatcgaaccatgatcgaagaaaggcatgagataaaagcatattggctagtgattgtgaggccccaattattgactggaggggacaccaaaggcctctgcccttccatcccttggatagatagagagggagggcagaacttttggttttttcatgttgtcaaagagttgaacaatggttttttcgtgttgtcaaagagttgaacaatgaaaatagagaaaatagatggcgaatgcctgatcgaattgatcgggtcatgtaggaacaaggttcaagtctaccggtctgttaggatgcctcagctgcatacatcactgcacttccacttgacacctatcgtaatgataaacggctcgtctcgccgtgaccttctcttgaattctcaaaacttctgtcgctccatccccgcaggggcagagaacccgtcgctgtctcggctgtgctaccggaggctctggggaagtcggaataggagagcactcatcttggggtgggcttactacttagatgctttcagcagttatccgctccgcacttggctacccagcgtttaccgtgggcacgataactggtacaccagaggtgcgtccttcccggtcctctcgtactagggaaaggtcctctcaatgctctaacgcccacaccggatatggaccgaactgtctcacgacgttctgaacccagctcacgtaccgctttaatgggcgaacagcccaacccttggaacatactacagccccaggtggcgaagagccgacatcgaggtgccaaaccttcccgtcgatgtgagctcttggggaagatcagcctgttatccctagagtaacttttatccgttgagcgacggcccttccactcggcaccgtcggatcactaaggccgactttcgtccctgctcgacgggtgggtcttgcagtcaagctcccttctgcctttgcactcgagggccaatctccgtccggcccgaggaaacctttgcacgcctccgttaccttttgggaggcctacgccccatagaaactgtctacctgagactgtcccttggcccgtaggtcctgacacaaggttagaattctagctcttccagagtggtatctcactgatggctcgggcccccccggaaggaggccttcttcgccttccacctaagctgcgcaggaaaggcccaaagccaatcccagggaacagtagaagcttcatagggtctttctgtccaggtgcaggtagtccgcatcttcacagacatgtctatttcaccgagcctctctccgagacagtgcccagatcgttacgcctttcgtgcgggtcggaacttacccgacaaggaatttcgctaccttaggaccgttatagttacggccgccgttcaccggggcttcggtcgccggctcccctgtcatcaggtcaccaacttccttaaccttccggcactgggcaggcgtcagcccccatacatggtcttacgactttgcggagacctgtgtttttggtaaacagtcgcccgggcctggtcactgcgacctcctttgtgaggaggcaccccttctcccgaagttacggggctattttgccgagttccttagagagagttgtctcgcgcccctaggtattctctacctacccacctgtgtcggtttcgggtacaggtacccttttgttgaaggtcgttcgagcttttcctgggagtatggcatgggttacttcagcgccgtagcgcctggtactcgaacattggctcgaggcattttctctaccccttcttaccctgaaaaaacagggtcaccttgcgtccttgaaccgataaccatctttcggctaacctagcctcctccgtccctcgggaccaacaaggggtagtacaggaatattcacctgttgtccatcgactacgcctttcggcctgatcttaggccctgactcaccctccgtggacgaaccttgcggaggaacccttaggttttcggggcattggattctcaccaatgtttgcgttactcaagccgacattctcgcttccgcttcgtccaccgccgctcgcgcgggtgcttcactctaaggcggaacgctcccctaccgatgcatttttacatcccacagcttcggcagatcgcttagccccgttcatcttcggcgcaagagcgctcgatcagtgagctattacgcactctttcaagggtggctgcttctaggcaaacctcctggctgtctctgcacccctacctcctttatcactgagcggtcatttaggggccttagctggtgatccgggctgtttccctctcgacgatgaagcttatcccccatcgtctcactggccgaccttgacccctgttatttggaggtcatatctagtattcagagtttgcctcgatttggtaccgctctcgcggcccgcaccgaaacagtgctttacccctagatgtccagtcaactgctgcgcctcaacgcatttcggggagaaccagctagctctgggttcgagtggcatttcacccctaaccacaactcatccgctgattcttcaacatcagtcggttcggacctccacttagtttcacccaagcttcatcctggtcatggatagatcacccaggttcgggtccataagcagtgacaattgccctatgaagactcgctttcgctacggctccggtgggttcccttaaccaagccactgcctatgagtcgccggctcattcttcaacaggcacgcggtcagagccctgagctcctcccactgcttgggagcttacggtttcatgttctatttcactccccgatgggggttcttttcacccttccctcacggtactacttcgctatcggtcacccaggagtatttagccttgcaaggtggtccttgctgattcacacgggattccacgtgccccatgctactcgggtcagagcgtaagctagtgatgctttcggctactggactctcgccatctagggtgcggcactccaccgcttcgcctagcagcacgacgcttgtattgctctcccacaaccccgttttcacggtttaggctgctcccatttcgctcgccgctactacgggaatcgcttttgctttcttttcctctggctactaagatgtttcagttcgccaggttgtctcttgtctgcccatggattcagcagcagttcgaaaggttgacctattcgggaatctccggatctatgcttattttcaactccccgaagcatttcgtcgcttactacgcccttcctcgtctctgggtgcctaggtatccaccgtaagcctttcctcgtttgaacctcgcccttaactttaaggctatgccatcctaaggtgctactaaatggaaggatcttatcaacgtccatgaatgataaatcatagatcgaactgccgaatcggaaaaattgggtgctatcatatagctttgtatcggctaagttcacgagttggagataagcggactcgaaccgctgacatccgccacagggtaaaccaccgcctctcaggcccccgactgattctaccatagaggccaacgatagacaataactcccccccgaacacagcttacaactttcatcgtactgtgctctccaaagagcagctcttctcaaaaggtgctgagttggaatcccattctaactaaggattcttgtggttccggaggatccagctacaggagaaccaggaacggagagctttcccccctt-ttccgcccgactctttggtcttaagaatgctggttttaagaatgagtgattgccccttctccgaccgctggttttaagaatgagtgattgcccttctccgacccttactgcccaacctgagagcggacagctaatgcgttccgcttattgaacagggttctatggtcggtccgcgacccctggatgccgaaggcgtccttggggtgatctcgtagttcctacggggtggagacgatggggtcggtccatggattttccttcctttttgccgcatttcgctcaaagggttgaagggagatagtgcatcaagctgttcgcaagggccaacttgatcctcttccccagagatcccagatgagggaaccctaggagagccgccgactccaactaccgtccatgtacgatccatactagatctgaccaactgcccatcctacctcctctacgttcttgacagcccatctttgtctcagtagagtctttcagtggcatgtttcggtcctcttccccattacttagaaaaagtgagccaccggttcaggtacaagatactatcattaccgcccggacaattagacatccaacccgtaatcgcaacgacccaattgcaagagcggagctctaccaactgagctatatccccccgagccaagtggagcatgcatgaaggagtcagatgcttcttctattcttttccctggcgcagctgggccatcctggacttgaaccagagacctcgcccgtgaagtaaatcatcgcacctatggtccaaccaattgtgagagaatcaatagattccttttcgggagcgattcatccttcccgaacgcagcatacaactctccgttgtactgcgctctccaagtgtgcttgttccccccttttccttaccatggcaagtctttgtgaaataactccgatgagaagaaaaaagaaggcgttaagagaccctcctggccccaccctagacactctaagatcctttttcaaacctgctcccatttcgagtcaagagatagataaatagacacatcccattgcaccgatttctccagacctccgggaaaagcatg---aaaaaaaaaaggctcgaatggtacgatccctccgtcaccccagaatgagaggggtgatctcgtagttcttggtctgtgaagatgcgttgttaggtgctccattttattttcccattgaggcctaacctaaacctgtgctcgagagatagctgtccatacactgataagggatgtatggattctcgagaagagaggagccgtggtggtcccccccggaccgcccggatcccacgagtgaatagaaagttggatctacattggatctcacctgaatcgccccatctatcctcctgaggagaagtttggtttcaaaccccggttcgaacaggaggagtacgccatgctaatgtgccttggatgatccacatctcagggtcaggcgctgatgagcacattgaactatccatgtggctgagagccctcacagcccaggcacaacgacgcaattatcaggggcgcgctctaccactgagctaatagcccgtcgtgcgggcctcccacagggggcccgctatgccaaaagcgagagaaaccccagccctctctttccttttttcgcccccatgtcgccacacgggaggagggacatggggacgtaaaaaaggggatcctatcaacttgttccgacctaggataataagctcatgggcttggtcttacttcaccgtcgagaaacgaaagaagacttccatc------tccaagtttaactcagacgtagctcgcttctttttaggtgtgaagcagtgtcaaaccaaaatacccaacaagcattagctctccctgaaaaggaggtgatccagccgcaccttccagtacggctaccttgttacgacttcactccagtcactagccctgccttcggcatccccctccttgcggttaaggtaacgacttcgggcatggccagctcccatagtgtgacgggcggtgtgtacaaggcccgggaacgaattcaccgccgtatggctgaccggcgattactagcgattccggcttcatgcaggcgagttgcagcctgcaatccgaactgaggacgggtttttggggttagctcaccctcgcgggatcgcgaccctttgtcccggccattgtagcacgtgtgtcgcccagggcataaggggcatgatgacttgacgtcatcctcaccttcctccggcttatcaccggcagtctgctcagggttccaaacttaacggtggcaactaaacacgagggttgcgctcgttgcgggacttaacccaacaccttacggcacgagctgacgacagccatgcaccacctgtgtccgcgttcccgaaggcacccctctctttcaagaggattcgcggcatgtcaagccctggtaaggttcttcgctttgcatcgaattaaaccacatgctccaccgcttgtgcgggcccccgtcaattcctttgagtttcattcttgcgaacgtactccccaggcgggatacttaacgcgttagctacagcactgcacgggtcgatacgcacagcgcctagtatccatcgtttacggctaggactactggggtatctaatcccattcgctcccctagctttcgtctctcagtgtcagtgtcggcccagcagagtgctttcgccgttggtgttctttccgatctctacgcatttcaccgctccaccggaaattccctctgcccctaccgtactccagcttggtagtttccaccgcctgtccagggttgagccctgggatttgacggcggacttaaaaagccacctacagacgctttacgcccaatcattccggataacgcttgcatcctctgtattaccgcggctgctggcacagagttagccgatgcttattccccagataccgtcattgcttcttctccgggaaaagaagttcatgacccgtgggccttctacctccacgcggcattgctccgtcaggctttcgcccattgcggaaaattccccactgctgcctcccgtaggagtctgggccgtgtctcagtcccagtgtggctgatcatcctctcggaccagctactgatcatcgccttggtaagctattgcctcaccaactagctaatcagacgcgagcccctcctcgggcggattcctccttttgctcctcagcctacggggtattagcagccgtttccagctgttgttcccctcccaagggcaggttcttacgcgttactcacccgtccgccactggaaacaccacttcccgtccgacttgcatgtgttaagcatgccgccagcgttcatcctgagccaggatcgaactctccatgagattcatagttgcattacttatagcttccttgttggtagacaaagctgattcggaattgtctttcattccaaggcataacttgtatccatgcgcttcatattcgcctggagttcgctcccagaaatatagccatccctaccccctcacgtcaatcccacgagcctcttatccattcccattcgatcagggcgggggagcaagtcaaaatagaaaaactcacattgggtttagggataatcaggctcgaactgatgacttccaccacgtcaaggtgacactctaccgctgagttatatcccttccctgcccccatcgagaaatagaactgactaatcctaaggcaaagggtcgagaaactcaacgccactattcttgaacaacttggagccgggccttcttttcgtactattagggatacgaaaagaatgggaaaattggattcaattgtcaactcttcctatcggaaatagtattgactacagattcgagccatagcacatggtttcataaaaccgtacgattttcccgatctaaatcaagcaagcaggttttacatgaagaagatttggctcagcatgttctattcgatacgggtaggagaagaacccaactcggtattcttaaaaaaatagaggaatcagaaccaagtcaagatgatacggatcaaccccttcttcttgcgccaaagctcttaccatttccgagggaactggagctacatctcttttccatttccattcaagagttcttatgtgtttccacgcccctttgagaccccgaaaaatggacaaattccttttcttaggaacacctacaagattcgtcactacaaaaaggataatggtaaccccaccattaactacttcattttcatttatgaatttcatagtaatagaaatacatgtcctaccgagacataatttgtaacttgctatcctcttgcctagcaggcaaagatttacctccgtggaaaggatgattcattcggatcgacatgagagtccaactacattgcattggcagaatccatgttgtatatttgaaagagcttgacctccttgcttctctcatggtacaatcctcttcccgctgagacccctttctcctcggtccacagagacaaaatggaggactggtgccaacagttcatcacggaagaaaggactcactcagccgggatcactaactaatactaatctaataatactagtctaatactaatataatagaaaagaactgtcttttctgtatactttccccggttccgttgctac--cgcgggctttacgcaatcgatcggatcatatcccttcaacacaacataggtcatcgaaaggatctcggagacccaccaaagcacgaaagccaggatctttcataaaatggattcctattcgaagagtgcataaccgcatggataagctcacactaacccgtcaatttgggatccaattcgggattttccttgggaggtatcgggaaggcattggaatgtaataatatcgattcatacagatacagaagaaaaggttctctattgattcaaacgctgtacctatgggatagaggaagaggaaaaaaccgaacacatagtacttttgatcaaaaaatcaatctgatttattttgtacccttcgctcaatgagaaaatgggtcagattctacaggatcaaacctatgggacttaaggaatgatggaagggaatcaaaaaagagagggaaaagaaagaaataagtaaataaaaatgaagtagaagaacccagattccaaatgaacaaattcaaacttgaaaaggatctttctgattctcgaagaatgaggggcaaagggattgatcgagaaagctctcttgttcttattataagatcgtgattggatccgcatatgtttggtaaaaagaagaatcttctcctttgagaataatcaaaaatggaaagtgttcaattggaacatgaaaacgtgactgaattggtcctagttactcttcggaacggagtggaagaagggaggagattctcgaacgaggaaaaggatccaatgacttcgaaagaattgaacgaggagccgtatgaggtgaaaatctcatgtacggttttgtagagtggcagtaagggtgacttatctgtcaacttttccactatcacccccaaaaaaccaaactctgccttacgtaaagttgccagagtacgattaacctctggatttgaaatcactgcttatatacctggtattggccataattcacaagaacattctgtagtcttagtaagagggggaagggttaaggatttacccggtgtgagatatcacattgttcgaggaaccttagatgctgtcggagtaaaggatcgtcaacaagggcgttctagtgcgttgtagattcttatccaagacttgtatcatttgatgatgccatgtgaatcgctagaaacatgtgaagtgtatggctaacccaataacgaaagtttcgtaaggggactggagcaggctaccatgagacaaaggatcttctttctaaagagattcgattcggaactattatatgtccaaggtccaatattgaaataatttcagaggttttccctgactttgtccgtgtcaacaaagaattcgaaatgcctcgacttttttagaacgggtccgagtcaaatagcaatgattcgaagcacttctttttacactatttcggaaacccaaggactcaatcgtatggatatgtaaaatacaggatttccaatcctagcaggaaaaggagggaaacggatactcaatttaaagtgagtaaacagaattccatacatatagaattctgtggaaagccgtattcgatgaaagtcgtatgtacggtttggagggagatctttcatatctttcgagatccaccctacaatatggggtcaaaaagccaaaataaatgattttagcccttataaaaagaaaactgattcttgaacccctttcacgctcatgtcacgtcgaggtactgcagaagaaaaaactgcaaaatccgatccaatttatcgtaatcgattagttaacatgttggttaaccgtattctgaaacacggaaaaaaatcattggcttatcaaattatctatcgcgccgtgaaaaagattcaacaaaagacagaaacaaatccactatctgttttacgtcaagcaatacgtggagtaactcccgatatagcagtaaaagcaagacgtgtaggcggatcgactcatcaagttcccattgaaataggatccacacaaggaaaagcacttgccattcgttggttattatgggcatcccgaaaacgtccgggtcgaaatatggctttcaaattaagttccgaattagtggatgctgccaaagggagtggcgatgccatacgcaaaaaagaagagactcataaaatggcagaggcaaatagagcttttgcacattttcgttaatccatgaacaggatctatatagacacatagatccatggatccatacatctcgatcggaaaagaatcaatagaaaaagaaagaatcgtaattgatcaatatatttctcgaaacaaacgaaaagaaaacgaaagatgaaacataaatcatggatcaactaagccctctcggggacttgcttaagaaagaaaagaggaatctcatgtaaataccatggaataaggtttgatcctattcatggagattccgtaaatattccattccaaaaatagaaagttcgaaacaattgggatttttttggagattggatgcagttactaattcatgatctggcatgtacagaatgaaaacttcattctcgattctacgagaatttttatgaaagcctttcatttgcttctcttcaatggaagttttattttcccagaatgtatcctaatttttggtctaattcttcttctgatgatcgattcaacctctgatcaaaaagatataccttggttatatttcatctcttcaacaagtttagtaatgagcataacggccctattgttccgatggagagaagaacctatgattagtttttcgggaaatttccaaacgaacaatttcaacgaaatctttcaatttcttattttactatgttcaactctatgtattcctctatccgtagagtacattgaatgtacagagatggctataacagagtttctgttattcgtattaacagctactctaggaggaatgtttttatgcggtgctaacgatttaataactatctttgtagctccagaatgtttcagtttatgctcctacctattatctggatataccaagaaagatgtacggtctaatgaggctactacgaaatatttactcatgggtggggcaagctcttctattctggttcatggtttctcttggctatatggttcatccgggggagagatcgagcttcaagaaatagtgaatggtcttatcaatacacaaatgtataactccccaggaatttcaattgcgcttatattcatcactgtaggaattgggttcaagctttccccagccccttctcatcaatggactcctgacgtatacgaaggagtgcggttcgttcgataaattcctacctctctatctatctctgagatgtttggatttttcaaaactccatggacatgcagaagagaaatgctatccccactcggaccaagacataacttttacttgttcaaataacaattaaggtgaagcagggtcaggaacaacgaatctctttatgataaacagatccattttgcaagttcgttattaagggtagttcctacaaaggatcggactaatgacgtatacaatacttgaattctcgatgtagatgctacatagttggttctcatccttcagagactacgagtgtaataggagcatccgtcgacaaaaggatcaccctaagatgatcatctcatggctattgagaacgaatcaaatcagatggttctatttctcaatctttctgacttgctcctacggaaccaaggtcgaaaagattgaaaaaataagtaattcacaaccactgatgaaggattcctcgaaaagttaaggattagtaatcctttttagaaatcgaatggattcggtcttatacatacgcgaggaaggtaatcaaaaaagaaagaagatgagttcttctttcttttatcacttaggagccgtgcgagatgaaagtctcatgcacggttttgaatgagagaaagaagtgaggaatcctcttttcgactctgactctcccactccagtcgttgcttttctttctgttacttcgaaagtagctgcttcagcttcagccactcgaattttcgatattcctttttatttctcatcaaacgaatggcatcttcttctggaaatcctagctattcttagcatgatattggggaatctcattgctattactcaaacaagcatgaaacgtatgcttgcatattcgtccataggtcaaatcggatatgtaattattggaataattgttggagactcaaatggtggatatgcaagcatgataacttatatgctgttctatatctccatgaatctaggaacttttgcttgcattgtaccatttggtctacgtaccggaactgataacattcgagattatgcaggattatacacgaaagatccttttttggctctctctttagccctatgtctcttatccctaggaggtcttcctccactagcgggttttttcggaaaactccatttattctggtgtggatggcaggcaggcctatatttcttggtttcaataggactccttacgagcgttgtttctatctactattatctaaaaataatcaagttattaatgactggacgaaaccaagaaataacccctcacgtgcgaaattatagaagatcccctttaagatcaaacaattccatcgaattgagtatgattgtatgtgtgatagcatctactataccaggaatatcaatgaacccgattattgcaattgctcaggatacccttttttagcttctaggatctatttcttagttcaagatccctcttactaactggaatcaaagaattagtagatctgttccgcccaaaatgggaatgggctagggttatgaacttataatctataatctgatgatcgagtcgattccatgattataagttcattccataccggaccagaccggaatagggttatatacattctcattatgagaaggggtccttcgagcgtatctaaatagatactatgtttacatatggatccctacgtcgttacattccatttaggattagaaataggcataatcggacctgctttttacatatctctcttgggaccctattcacttctttgggcttctattgaatcgagaaataggtttgattgtccatctttttgagaatatatatataaagcatactccggataattcaaatcgaagcaattggatgtccgactcgggcctggcctatatgacatgatcgatcaatagaaatactccgcctttgtcatatattccatacatcacactagatagatatcatattcatggaatatgattcactttcaagatgccttggtggtgaaatggtagacacgcgagactcaaaatctcgtgctaaagagcgtggaggttcgagtcctcttcaaggcataatattgggaatgctcattgaatgagcaattcaataagagatctcgaatcgatattgatatcgattcgatccgagctcttggaattggaataagttcgggagcggatcacgaaatcttggtgatcttatctatctaatgaatggggagtctgctttgaaatcgtccgccctgcacccacaccccgagtatatgcttcaacaggaatcacacaagggtagattgatacaatagaaacctctggtaaaatgcccgcccgtaaccca----ataacgtacattacatagtccgttttagggattggcgacttacccattcagtgactttggcactggacgttcccaaaatgggtactatcgggtcgggtgaattcaataatagacgcctgttggcatttcagccttccttctcctttcagggcctatccgaaagagaatccagtacttcttggtcgtgaatatctgaataggacgaactgccccgtggatatctttgcttcggaacaaaacaattagaattaggctcggtcaactggaatgtgtattatccatataggggatcttccaattgagaagatccatcgacctgagacgaagaaaaa-ggtctatctattttatttagttattcagttaaacattgggaaatctttctcctgttacatgaatccaattttcatttcatccgggaaaagccatctttttctcaacaatgtctttgtcatttgatccaatagcgttccgttagataggaacagatttgataaatactgataactctcggatagagtattagaatggaaagatccattagataatgaactattggttctaagccatctctggcgatgaatcaacaattcgaagtgcttttcttgcgtattcttgataaaccagcgtttatatatagatgtaggaggatctgtttgggaagtaagaagcccctttgacatctcttcatctgcaaagaattctcgatgtgaaaacacagagacaaggggctgatctttgaataggaaaaagagtggatctgcagggtcccaaatgaattggcttattcgaaaaaagccttgttctttggaagatctatctcgtgtctggtactgcatggttccactctgcaagaactccgaatcattctcttgaag------ctcttcatcataaatgatccgcttgccccgaaatgacctggcccaatagggaaatcccaatgaattgggcctttcgatacaatcaaatagaaagccccaagggcgccatattctaggagcccaaactatgtgattgaataaatcctcttctatctgttgcgggtcgagggctccttctccttccccttcttcaaactccgattcgtttttttcgtagagaaatctctgatcaacgatagaacaagatccattttgcatcatatctaagggattccttggttcgggccgaagaaacaatgtcactcgatcattatcaaactgactgcaatctttttctgtccgtgaggatcccaccagagcgccttctacttctaataggccatgaactagatcagaatcattctcaacgagtccataagaagtgatcccatttttttcatcgggtcggggtagagaccaaaggtcttgagcgaccgatccggcagaacaactcaaaagataaagaagtatcgttaatttcttcatgctcgttccaagttcgaagtaccatttgtacaaataagaatccccttcgttacatgatttcttcttcatatagatagatataggatctatggggcaattacttagaagtacattttgtgcaacagcccttcctatctgatagaaaaggatcccatgatcctgaaccgagcttacctgggatcgcaaatcccaagcttgtctatgaagagcggatctaattgtattagtgtctataattgatttcttctgtgtaatactaatcgatagggcctcgttggtaagtgctacaagatctcgtgcattggaacccatgcttatggacccgaatccattagtatggaacattttcttttccaagtgaaatcccctagtatatgaaagagtgaaaaagtgctttcgttgttgtggaataagaagccttcgtatcttaatgcatgtatttaatttattcggagctattagagcgggatccactttttggggaatatgagtcgaagcaataacaaggatatttctagtggaacatctttcacaatccctggagagagagttcactaatagaccgagggataagtaattcgactcattcacatccagatcatgaatgtttggaatccatattatgcaaggagacattgctttggctaattcaaattgaagggtgatataaaatcggtctattttcggcatcatatccatagttagcgcattcgtcatagttagcagctccgtatcaaggtcatgatcgatatcatcactagcatcaatatcgtcactagcatcaatatcgtcactatcatcaatatcgatatcatcaataagaaaacctttaggcttgttatccaggaacttgttcagaaataccgtaatgaaaggaacataggagtttgtcactaggtatttgaccaaataggatcgtccagttcctatagaacctatcactaaaatacccctagagggggatagggctaagcggagcgaaaagggttttcc------atgagatgggaaatgaaaactattagccccacacgaggtttgtgaataagtgattgtctgataatgagcaaggaatatccgtctttctgctaaacaggatgtattgaactcataattcattagacactttttatgaatgtcaactaagtatcgtaagtaaattgctcccggttgttcaatcatttgataaccagagtcattctttgataaatgatcactagataaatgatcactatgagtcagactcactagaatttgatcaatccttttttctgtcgttaaggtggagaactgaaccaagaattctctttcttcatcatcaatcgaatcactgttcgcgacccaggattctattttatcatcaatccaatcaccgttcacgttttttctttttcttatcaatgaatagatctctttacttgtatgacttagatgtctcgtatttctcgaaaaagtgattcgattgatgggatttggtatgatacttatgatatcgatgagattgatattcaaatgtttcttcttagaatgtattgatttgaccccataagcgggaccaccacccaatagcatgttgccgccagaagcagaaccccttatttcttctagagaatctcctaattgttccagagcaactagaaagagattatttaaccagaaagaattcagttcagatgtaggatacctatccagaagttttcgcaactcaatcatgtatgatggaatcatcaaagatttgaccttttcgaactctgtctgtaactcactagaggctcgggaaacaaagagaagatgtgtacgaacgagatatccagcaacaagaagaaggaaaaggattgaatagaggaactcccgaacatttggcgatctcagatgtgtcgatatcaatggtgactcattatttcgatgaatcatttcttcggacagaagaagattatgtaaacactttctcgaaatctcacttatcagattccattgtggaagacacctctttttctgaagaactcgccatgatatatctgatccatacataatatcatgaaaaatggatacaaatttttgactgctacttagtatcggcaataggtctgaaaaagtatctaaaaatatcaaatttagatatttgtaccctgtcgaagtaaggaaccatggcatatatgtttggaattgattccattttgagagagttgaaaaagcactatctggttgaaaggttctatacatctgccctttctcaacgcatttctttagccaaagactctgttttttcctcttttcggatggtaaatctttctcagaacatggagtgtgaatcaaacccatgtttgaattgaaattgagatactgatgcaagttcttcccttctgaatcagatagattcatatctgaaagaggttgacaataagttctttcaaaattgactatttgtccctctgttagaggtgttccagaaatgtctgcgatcgaataaatagctctacgaacgaatggatcggatcgaattggaaaatggaaagatttgtacaagttatacgtttcgtcaccactttgtggaaaatcgttaggtatgaatatgttagatacctgtgactcgattggtgaaatagtatctctctccaaaaaagcatgtttttttttaccgccgcacaaagaaaatattttgttgcgaatgaacaagatattgaggaattgtccatacgtaaaatcataattattgatacgggccttttccacataaaaagggaatcttttgttacaatagaagcataagtgatgtggattattcaagaatcgaagtcgatttgctttagaaaaagaagatatcaatgaacttccatgaaatggtttcacgggattcagccaattgtcttgatcgtgggatatcattgagaaataggaatccgtgttatcaaaggatttcctgcgattagttctagtatggaatgagtcaatcatccactttggtatcttattgaacaaaaatggtgatattgttcctccattgatcaagaatttcgatttttgggaagtatcatgatcatccaataagaagggtttccattttttcaaatgaacgatttgaagacctattgattctaacaacggattgcagagtcgatcattcggacctttcaattcatagatgtggatctcggacctatgaatggggatattcccgaaactcacaaagaaaaaaggaagtgagttagacaaaaagagaagcaacttggacaaaaaaagaagtgacttggacaaaaagaaacgaagtgacttagacaaatcttttttgtcgataacctcagaccaatcaatcgaatattgattaatacgtaatcgatggaacactacttgaaaacggctcttctgctcagaaacgagatgttccgaatgctcctggaaattcttgctcccattggaccatttgtatctatatgcattaggatcccgattcgtggatctctcggttcgagaaatcaaaataagaggatcgaaccatttcttctgactctttttcaaattcgagaaatgtgagttgatcctatatttcattatagttctatgattcagagtatcatttcctatttgatccttttgaattccatattcgaagttgtgatcggatctattcattaaaaagaatcgattcaatacatttcttatgtacccataagtgctatattggatttgaatccaattttggatcaatctatattgattgactgcctccattatgttgttgctagcaaataccactatttttggttttggatcttccaaatcattcccgcaggagatccggacccatttttttctgatccttcgataaaaagattcattctcttcataaaaaataggaggtagaaccaataaagatttctttttcgattcatccctggagttgaatacctcattcaagaattgtttttgatccaatccgtaggaatcaatagaaaaggcaaatcccttatgatacaccagatccggctcggttattgatagagtgaatagatctgccatttcttgaaatctctcttctgattcaaaatcgtggtgtaacgtgtatccccccctgttccggtcatggaatagatgaaataaatcaaaaaatggatttttgttcaagactgaaatcttattggaactgtccatatccggttcatccttcggaaccatatcacatcccggatccggatctgatgaaataggatgaattgagacggtattttgtaaatacgtaattatcttgaatatattcaccatttctttattttccgatcgcctggaagggacaaaagaaagatcttgttctttcttcaacaatttctgatctctagtggacctctcagtaggattcgaacccagatgaagttctgaccatctgtcagagaaaaaagaacgaatggatcttgtaggattcccaagaaattcttcgatttcttccggaagcagatgattattcatctgcttctcacgttccgtgaatagccgggacattgaggaatatccagaaaggcatttcgggaatcggtttgattctatctctgttcgttccgtttgaagaaaggaaggatcccaaagaatcgatctttcttttagttgttgaatctctctttgattgatccatgtgtgatattccgaatcctcattactaatggaatcgaaatgatctctggattgatcagaagatcctttcaattggctagaattcgttacttgaacgaaactagatcttgtggaatcgtattgaatatttgacgatacattccgtaccttgctaaaaaaccgatccttgtttaccaaccacacattgtctaaccaaatccaattctctctcgatacgttcctcaaaaaatccgattcgtgtggattcttcccccaactaacgaagagatcttggcggaattgccacatatgaaattgagcaccattttgcaaagaaatagcccacttgtttctcgagaagagatgggaaacatgctcaatctcctttgattgaatagttgacccagctccttgttgtttgaagaaaccctccacttcaattggtattttttcacgaaaagcagacatgagataacaaatccagtgtttcactaagatttcgaatagctgtcccgaattcaagttgattatgtttcgcctcttcctcggagaaagacgatcaaacaattcccaatcacggtccttgcggatcggatcatccatataatatacaaaaagaaactcccgatatttgatatctttctctttgaatgagatctcaattccagcgacggtttcattagatatcttacaactagaatccctcttttttccgacccagttcctccaccaccgccaaccccagttagattcaggcatgatacactttttagttattgggagaacccaagtactctctttcggatccaggaaacaactctcagagatcttttttccttttggaagatacaggagcgaaacagtcaacctattgatattggaagaccaaaaagattcttccaatgtatcatttctgggtccaatggaattcataggtataggaagaagccctgtcaaatagagattttttctttcggccatatttcgattgttaatacgatatataaggaccactactacaaatagtactacacccttgatcgtgaaatatcgattgcttgttgaacccggtgaattgcgtgaaagtaggatactccaaattcgggggtcaaagagttttataaaacgttcttggtggaaaaaaatgtgaatgaaagatcccactgaattgaattgggtccatgaatctaagaaatagtgagaattcttgatctctctcaatatctctctcaattcgaaaatccaggatttgaattgatgtcctttcattgattcctcctaaattgcattgatttatcctaaagatttcatttcaattggaatttggttattcaccatgtacgaggatccccgctaagcatccatggctgaatggttaaagcgcccaactcataattggcgaattcgtaggttcaattcctactggatgcacgccaatgggaccctccaataagtctattggaattggctctgtatcaatggaatctcatccgccatacataacgaattggtgtggtatattcatatcataacatatgaacagtaagaactagcattcttattgagactagaactcatagggaagaaaatagatttatggatggaatcaaatatgcagtatttacagacaaaagtattcggttattgaggaaaaatcaatatacttctaatgtcgaatcaggatcaactaggacagaaataaagcattgggtcgaactcttctttggtgtcaaggtaatagctatgaatagtcatcgactcccgggaaagggtagaagaatgggacgacctattatgggacatacaatgcattacagacgtatgatcattacgcttcaaccgggttattctattccacctcttagaaagaaaagaacttaaatcaaaatacttaatagcatggcgatacatttatacaaaacttctaccccgagcacacgcaatggagccgtcgtagacagtcaagtgaaatccactccacgaaatcatttgatctatggacagcatcattgtggtaaaggtcgtaatgccagaggaatcattaccgcagggcatagagggggaggtcataagcgtctataccgtaaaatcgattttcgacggaataaaaaagacatatatggtagaatcgtaaccatagaatacgaccctaatcgaaatgcatacatttgtctcatacactatggggatggtgagaagagatatattttacatcccagaggggctataattggggataccattgtttctggtacagaagttcctataaaaatgggaaatgccctacctttgagtgcggtttgaactattgatttacgtaattggaagtaaccaattaggtttacgacgaaacctagaaatcgatcactgatccaatttgagtacctctacaggatagacctcaacagaaaactgaagagtaacggcagcaagtgattgagttcagtagttcctcatataaaattattgactctcaagatatagtaatatggagaagacaaaattgtttcaagcaccgacagaaccagaagcgccccttgtttcaaagagaggaggacgggttattcacatttcatttgatggtcagaggcgaattgaaagctaagcagtggtaattcgaaagattcccccggggaa-aatagagatgtctcctacgttacccgtaatatgtggaagtatcgacgtaatttcatagagtcattcggtctgaatgctacatgaagaacataagccagatgacggaacgggaaaacctaggatgtagaagatcataacatgagtgattcggcagatttggattcctatatatccactcgtgtggtacttcattataccataggtataagatccatctgtatagatatcatctcatctacatccagaaagccgtatgctttggaagaagcttgtacagtttgggaaggggttttgattgatcaaaaagaaaaatctacttcaaccgatatgcccttaggcacggccatacataacatagaaatcacacttggaaagggtggacaattagctagagcagcgggtgctgtagcgaaactgattgcaaaagaggggaaatcggccacattaaaattaccttctggggaggtccgtttgatatccaaaaactgctcagcaacagtcggacaagtggggaatgttggggtaaaccagaaaagtttgggtagagccggatctaagcgttggctaggtaagcgtcctgtagtaagaggagtagttatgaaccctgtagaccatccccatgggggtggtgaagggagggccccaattggtagaaaaagacccacaaccccttggggttatcctgcacttggaagaagaagtagaaaaaggaataaatatagtgataatttgattcttcgtcgccgtagtaaataggagagaaaatcgaatttgtttcttcgtctttacaaaat-------aaaaaaaataggagtaattaactgtggcacgttcactaaaaaaaaatccttttgtagcgaatcatttattaaaaaaaatcaataagcttaacatat----
>OP888486_(white_Ribes_rubrum)
gggcgaacgacgggaattgaacccgcgcatggtggattcacaatccactgccttgatccacttggctacatccgccccta------tctattttttattatagtatttataaattcttaaaaaacgagtgttataccattcattcttagttctgagatacaaatattagtccgaaatttccaatcccatatttctttttgtttatggtaaagaacataatata--------------tatataaattagcgaatatattagtacataactcaattgggatacttaataataaaccaactcataagaatcattttcctaagtggaaacaaagaaatttaaaacttatgtaaacaaaataaaggagcaataccaaacctcttgatagaacaa------gaattggttattgctcctttattttcaagaactcgtatacactaagaccgaagtcttatccatttgtagatggagcttcgacagcagctaggtctagagggaagttatgagcgttacgttcatgcataacttccataccaaggttagcacggttaataatatcagcccaggtattaattacacgaccttgactatcaactacggattggttgaaattgaaaccatttaggttgaaagccatggtgctaatacctaaagcagtaaaccagatacctactaccggccaagcagctaggaagaaatgtaaagaacgagaattgttgaaactagcatattggaagatcaatcggccaaaatacccatgagcagctacgatattataagtttcttcctcttgcccgaatctgtaaccttcattagcagattcattttctgtggtttccctgatcaaactagaagttaccaaggaaccatgcatagcactgaatagggagccgccgaatacaccagctacgcctaacatgtgaaatgggtgcataaggatgttgtgctcagcctggaatacaatcatgaagttgaaagtaccagagattcctagaggcataccgtcagaaaagcttccttgaccaattgggtagatcaagaaaacagcagtagcagctgcaacaggagctgaatatgcaacagcaatccaaggacgcatacccagacggaaactaagttcccactcacgacccatgtaacaagctacaccaagtaagaagtgtagaacaattagttcataaggaccaccattgtataaccattcatcaacggatgccgcttcccagattgggtaaaagtgcaaacctatagctgcagaagtaggaataatggcaccagaaataatattgtttccgtaaagtagagatccagaaacaggttcacgaataccatcaatatctactggaggagcagcaatgaaggcgataataaatacagaagttgcggtcaataaggtagggatcatcaaaacaccaaaccatccaatgtaaagacggttttcagtgctagttatccagttacagaagcgaccccataggctttggctttcgcgtctctctaaaattgcagtcatggtaaaatcttggtttatttaatcatcagggactcccaagcacacgaattctctataaataaaaaattatagaaaatagaagacttgttattcaatagtataacatgacttatatgcccatgtcaaccaatatcaacagccgtagatatctatctattatctatctagatccatcataaatttttgtgaa-------taaagtacgttacaaaa------atagaataggatttctccaacttctatatattaatgataatgggttgcccgggactcgaacccggaactagtcggatggagtagcaaatttccttgttcaaataggtaaaaaatccctccccaaaccgtgtttgcatttttcattgcacacggctttccctatgtatacatctaaaactcagttcctt-ccctagttgggactataagaaagtggaatactcagttgattcaatccttactgcatgaacatttcagaatataaatgaatgaattcttttttgttatttcttcagttataatttccatttaatttatatactctcataaccaatcattcatgattgatcaaatcattgatacaaataatatccaaataccaaagccgccctctatataacctccacaaagtagaagaagctcgtggaaaaatcaaagaaagaacttgttcttcctccgtaaggaattcttctaacaattccgaacctaatcttttcaaaaaggcacgtacagtacttttgtgtttacgagccaaagttctagcacaagaaagtcgaagtatatactttattcgatacaagctctttttttttgaggatccgctgtgataatgagaaagatttctgcatatacgcacaaatctgtcgataatttcagaatctgatgaatcggcccgggccggcttactaataggatgccctaatacattacaaaatttagctttagccaatgatctaattagaggaataattggaactatgatatcgaactttttaatagcattatccattataaatgaattttctagcatttgactccgtaccacggaaggattgaatcgcacactcgaaagatagcccagaaagtcgacggaataattggataattggtttatatagatccttcctggttgagaccatacgtaaaaataggattgccagaaatttacaagataatatttccacttattcatccgaagaggggtaccttttgaagccagaatggatttgccttgatacctaacataatgcataaaaggatctttgagcaaccataggagggtctgaaaagcattagcaaaggcttctacaagatgttttagttttccatagaaatatattcgctcaaaaagagttccagaagatgttgatcgtaaatgagaagattggttacaaagaaaaacgaagatggattcgtattcacatacataataattatataggaacaagaataacctttgattcccttttgaaaaaaaggaactggatttccttggagttggaggaatgcgattatgccaattctgatactcatagagaaagaatcgtaataaatgcaaagaagaggcatctttcacccagtagcgaagagtttgaaccaatacttccagatggatggggtggggtattagtatatctgacacgtaattgaaatgtaaaaaactgtcttctaaaaaaggaaatattgaatgaattgatcgtaaattctgagattttaatatttctttcctttctaaagaagatactaatcgtagggaaaatggaatttccacaatgattgcgaatccctctgagatcatttgagaatataaattcttgttatgcccccaaaatggattttggttagaatcattaacagaaataatcaaacgattctgttgatacattcgagtaattaaacgtttcacaattagtgaactgtatttattgtcataacccacattttccaagaaaatagatctatttaaagcatgatcatgagcaagcgcataaatatactcctgaaagataagtgggtataggaagtcatgttgccgaaatttattgagttctaaatatccttgaaattgttccatttgaaattagatttgaaccaaaaataggtgatttcttggattatcaaatgatacatagtgcgatacagtcaaaacaaggtattatagtaagaaaagaatagataccccggatacaagtaagctcatcaatggactctctagcctctctttttttatc---taataggtttatgtttgttataggataacaagacggttagaaatcctttattttctcaacccaatcgctcttttgattttggaaaaaatgatctttatcaatataccgcttcttctacacattcatctccaatccaaaatggagaatagctaatagttaggattcattaaaaaaaaaatggataatccactcataggagaagcctttcccgcatcaggcactaatatatttttaacgtctaattagatcgggtaataattcaaattaagaacggaagcccgttgcttttcgtttccctataattaattggagccatatggctctatccatttattcactcgacccaactttaaattcattttgttccgctccaagacttcaaacaaggctttgtgccgattcggtaagaatgcaatattctcagaattctcgattgatgcgacatgctattttttccattcattccctttcaggatcagtcgtggtcttacaaactctaccgatggtatggacgaatcccttgcttcatccaaatgtgtaaaagatcctagccgcacttaaaagccgagtactctaccgttgagttagcaaccccccaaaacaaattaggatgtgtagatacaatcgaaatcaaaataaataaagaaattggattgcatgacacaatcaaaacattgagttaacactaaataaaaaaaaaattctacttgattctgaacataaaaataaagagatcagctgaaaagacaagaaattcgaaaatatggataaatagtatcaaaacagatagaccgcttttatcca-tttttttttttcactcaaaaaggacttcttgtatcacagcgaatccaacgaacctatgagttgaatgaaataaagaaaaaaaccaaacc------catggacggagataaatggatttatacacgatcaaattatatttgttcgacacactgttgtcaatataaatgttgcgaaaagcatacaatggcaaaaatagaaaaaaaaaaagactggtgttggattggcactacatagataatctacatagat----------------------aaaaaaaataggaaaaatagcaaatcaatcaatataagtcgatcgaataagcaagctggatttcttggttattatttgttagtcgagttctaacgaaaaccacccgattgaaggtaatgtcataattttatatttcgagatccaatttcttcatctagtcactttattttttgactattcatcttatagcactaaaattccctagccattgtatatcaataaaatggatttatatcgttatataagatgggattctgtgggagcaatacaaaataggtatgaatatagtaagaaaagaaagaatagta------------------------------------------------gagaaaaaagaatagtagagaaaaaggtatactatatacgagtcatccccacactc---tttttttgtttttcattaattgaatttcgtttaattaaagcgaagttccttaaaaacttctgccttctttgaaatatcatgaacagttcctgtaggttgagcgcccttttcaaggaaatatagaatagcaggaacatttgaataagtttgattctttatcggatcataaaaacccactttccgaagatctcttccctctcttcgggatcgaacatcaattgcaacgattcgatagacggcgcattgggatagatgtagatgaacaaga---ccccccctagaaacgtataagaagttttctcctcgtacggctcgagaaaaaaaaatgattcgaagttatgtctatgtatagaattagaatgacaaatagatccataaaatcatcaaatcaattagactaagtccttttttcttcgtctttcccg--aaaaaaaaattcgtactcataactcaagttggataattctcaaataactcaaagaaaacccttaggcattttatttattgagtggtctctaaccccctttttggctcatttagaatctctttttttattctgcattctaatctagttgttgagacaattgaaaacggtatttccttgttccaggatcctttatcttttctttgaatcattgggtttagacattacttcggtgatccttaatcctttcaaaatggcagcaacataccctttttttgtgatttctttctatcaaagaatcatatgaaccgttgattcccgcgtgttacacttttgatcgaaagagttttaacaagtccaacaaattttccttttgtatttgaaacttgctcgaattggatcctttcgatttctatatcgaagatatacttacgaagttgttcc--aacttattgattggcactaaccctagatccttgcccttgcgaaatgaatcaatactttctagtcgagctccatcatgtactatttacattacaacccaacaaaaggg-gggttgggttgtagtggaacagaacaacggatgtcgagccaagagcaccttcattcctaataaaatggtggagtcttacatccacagctgatcatgtccttcaagtcgcacgttgctttctaccacatcgtttcaaacgaagttttaccataacattcctctagtttggaaccagtatgtaattgattcaattatggaatcatgaatagtcattggttcggtcggtaaatagtaatctatccttttgtcc-----------------------------------------------------------------------------------------------------------------------------------------------------------------------------------------------------------ttaaaaatatggaattgacaaaatttcctaccccgacatcattatttgaataatgttttacagtaagtaccacattt---------tttttaatcataataagaaagaaagatccatgtttcttttcgaattgaaccaccaatgatttaaagcggatagattgaaaaaa-aaatccaatttattttttttgtggaggtggagtcgataaaaaaaaaggattgatatataagataagagaagatttaggtcgttattctttcatctgattgctaaaataagaatcgaaagaataaaggattccatatttatcagaaaaacttatgttactggaagtaattcaattctggagagtctctaattgaatatttcaatttcagggctcacaaatatttttcacaaaaatagaaacaccactgtcactgaaatagaatgataacaatatgtacatataagcatttcctcatgttctgggtatttgacttgaggttcaataagttttttgcaattttgtccataaaaaaatgcaagtgaatagaatgtatgactcaccccccgccccaaatgttacatggatttacagctgttttcattagacccaaag-aaaaaaatgcttaaaaacaaggttcaaagaaaatacatctgttacctatgtaatttactcgatcatgtgttaatgagattcagactgacacagatatcaaaacggatactcttcgttgttgattaaattctatccactcccccatccaa------ttctatagggatgatcaatcataaaccaaaaaaagatcctcttttatgggatgctccaggagataatatagttacaaagccaaacaaaacaggtccagattaagtcgttattcctcttttttattttagcttaatcctgttgattgaattcaattagtaccaataaacccctcttatttcgaattcaaaaatccacagagaattcataattaggctacctcattgaagttaagtttaagggataggaaat-aagagatagagaattgaaaattcaaatagatatggtacctaag--------tttttttttctaagtaattaacttcaatatgaatatgagtgggatgggcctttcatcgtatgcccatccca-ctttttttgaattgaaacttttgttttgtgatctatgtt-cccatcttacctggatcacaaatggattcagtgacattcacgtatcgtttgaacgaaattcagtttgtgaaaaatatatgattcagagaagaatcagt---aaaaattagaaaaaagaaccgca---------------ttctatacttatattagacccttaaacagaaggttgttcaaaaaatcaaccttttgctgacattgatataatgggcatgttctgggacggaaggattcgaacctccgaatagcgggaccaaaacccgttgccttaccacttggccacgccccatttcaattttaattctgcactaataaacactaatattagtattgattgttcgtcaattccagtccaaataaatatttttggactagattgttgataggattttgacgcgtgtagatatagaattaaactgaatttattgatcattacatataatttaattaagatataagatattgtataaaagtatgatttcttctattctctttttagaattgaagggtttttgattgagtgagttcaaaagattttttggtcgactttacttttttcatctttt---------ttcccttatatcaataactcaatcaaaatgcaattatctccaagaacaaaatctttgttatgcttaatatctttagtttgatcggtatctgtcttaattctgccctttattcgagtagctttttctttgccaaattacctgaggcctacgcttttttaaatccaattgtagattttatgccagtcatacctttgctattttttctcttagcctttgtttggcaagctgctgtaagttttcgatgagattttgaatactgtcctagaaaaattcatgatttattcaag--aaaaaaacttctaacaattgataagatcagataagtcttacagtatgaatcttcgattcaaacattgaaattctttgatagccgcgataaatctggatca--------cctcattcgaaccttttttcttttccagtgaaaagacc-----ctat-tctattgggttaccccacaatatctaattgtgattataaaaaataattttggtgatgaaaaactcttattacaaattcatttgtaaaacttattttctatttctaaaaagcacttaatttcttggtgt-----caaaataggatatgtggtataaaaacggagaatctattctcttattttcccaaaaaatgatcttggagattgtgtaatgcttactctcaaactcttcgtttacacagtagtgatattctttgtttctctcttcatcttcggattcctatctaatgatccaggacgtaatcctggacgtgaagaataaaaaataggataaaaataaggcttttacgtgcttgattttttaattgtcttaggatttatttatttgatctattccacacctttaatttaactatgaatatgaaacaatcaaaaggcttcgatcaattcgaaagagataaataaaatatcaagccatcaagggaaacggaaagagagggattcgaaccctcggtacgaataactcgtacaacggattagcaatccgacgctttagtccactcagccatctctcccaattgaaaaggtataattactatgttacattacacataactaaggattgaaaaaagaccttctctctttattcta-atctttattctaattatatag------atatatataacttttatcagcaattccaattccatttagataaagtaagggctcgaaagagatatttccaat------ataaaaatacctctttgatttcgccccaaaaggccttttttttattcccagggcctggctgggtcagtacctagccgggcctttttttatcccaattacccatagattcaaatttttatctgatttgaaaacataatgcttgttattcaagcaacaacaatcagaaaaactactatttacattcctatgatatggaatcaaagtctcatttcttattctttcttcgtattcgttcttttattccctttttgatttactgtacgggaataaaaacaggaaaaagccttattggttattaatattgaaattcattttttttatttctttcttcaagaaagaaaaagcagctttacttgaactgaagacttgagtccacaaaaaagactc-tttttttttttcatagatcca------tcggattcaaaaacttcgatagtttaatgaatagggaaagaagaagggaactccttcaacaaaaaaatcgaactatggatacttgcacaatgcatttttatgttatgactaaagtggttttgtcgagctgtatctgtcaaaactcccccagcaaaagatagaacttgttatttaaattaaatgagccccttttcttaatctcattaagtcccccgacgaaacatgtcaacactcaaattttcattatttttttctgatcctgtcttgagtacctacaatccctttgttcgacaaaaggtccatttatatacaataatcgcattgtagcgggtatagtttagtggtaaaagtgtgattcgttctattaacccctttaatagttaaggggtccttcggttttattcatattccgatgaaaaactttatttcttaaaaggattaaatcctttacctctcaatgacagattcgaggaagaatatacattctcgtgatttttatccaagggtcaattagaaattgaaaaaa------ttggattctgaaattacgaaacataatttttattttgaattggatcaatacttccaattgaatgagtatgagtaaaggatccatggatgaagaaagtctatttcttttctaatcgtaactaaatcttcaattttggatttgtatagaggggattgaagcaaaatagctattaaaaaggatgactttggtttactagagacatcgatctattattttagctcggtggaaggaaaatgcttttcctcaggattctatcaaatagaaatagagaacgaagtaactagaaagattgttataatcctcatcttctagagggatcatctagaaagcgagtctttttgaatgcattcagacagaaaagctgacatagatgttatgggtcaattttatttg---ttttttttttcattcacgtcttcgatctgggaatttatccatcttccataaaggagccgaatgaaatcaaagtttcatgttcggttttgaattagagacgttaaaaatgatgaatcgacgtcgactataacccctagccttccaagctaacgatgcgggttcgattcccgctacccgctttctaatttactaatttaaattaattaattt------tatatataattaatatattttcatttagaattctaaatgaaaatatattaatttataatttaatgcaccatggagttgaatacgtaatttacgaaattgtcttacatacaatccgagattctttttttacgaacacgagatcagaaaggaaaatttaaaatgcgaaaaaaaaa--------tcgtaatgaaaggcgtccattgtctaatggataggacagaggtcttctaaacctttagtataggttcaaatcctattggacgcaatttatttccatattccatatatagatttttatatttctatgggaagaaatctattttgaatgattttaatttaatcagggatacttccattttctatattaataattattatctaataaata----aaaaaaaaatggaagtattattttatttctatatatatatttttaattacttttcttttagtaaggattattaagagtgatcaatttctttatgcttgttcctgaagtagaaagcgttccatctgctcctgaatagcttctttcaaaatggtttctgcttcctcggtgaatgtcttggtagaagatatgatttcttgaaactgaggtttattcgtttttaagtaagtacgtaactcaactagaaatttccttacctgtccaatctctaatgaatcgagataaccatttgttccggtataaatagtcattatctgttcttctaccgtgagaggggctgattgggattgcttaagcaattcacgtaatcgttgacctcttgctaattgattctgagtagctttatcgagatcagaagcgaattgtgcaaaagcttctaattctgcgaattgcgccagttccaattttgatttgccagctacttgtttcatggctttaatttgagctgcagatcctactctagagactgaaatacccacattaattgcgggtctgattccagaattgaatagatcggcggataaaaatatttgtccatctgtaatggaaattacatttgtaggaatataagccgaaacatctcccgattgggtctcaactattggtaaagcggtcatacttccttcacctaaaagagaacttgatttagcggctctttccaaaaggcgtgaatgcagataaaaaacatctcctggataagcttcgcgacctgggggtcttcgtaatagaagagacatttggcgataagcttgtgcttgtttggaaagatcatcataaatgattgaagtgtgtcgttcacggtacataaaaaattcagccaaagctgctcctgtataaggagcgaggtattgtaatgtagcaggggaatccgctgtttcggctaccacaatagtgtattccatcgctcccctttcctggaaattagtaactacctgagctacagaagatgccttttgaccaatagctacataaacacatattacattttgtccttgttgattcagaatcgtatctgtggctactgctgttttaccggtctgtctgtccccgataattaattctcgctgaccacgtcctatagggatcatcgaatcaatagcgataaggcctgtttgaagaggctcatatacggaacgtctcgaaataatacctggagcaggagattcaattaaccgagactcagaagctgcaatttcacctctaccatcaataggtttagccagagcatttataacacgacctaaataagcctcactaacaggtatctgagcaattcttcctgttgcttttacagaacttccttcttgtatcatcaaaccgtcactcattaatacaacaccaacattattggattctaaattcagagcaattcctattgtaccttcttcaaattctactaattcacctgccattacttcatccagaccatgaatacgagcaatgccatcgcctacttgaagtacggtaccggtatttacaatctttacttctctattatattgctcaatacgttcacggataatattactaatttcatcagctcgaatggttaccatgagtatttcttaacacttttttgggagc------aaaaaaaaaaaaaa-------taatgcctatagtagaaagactaatcagttatttctttcattgccccaaacatgccaatattagcactaatggtacgtaaatgtaactcgttgttcaaacaactattcagagtccctagagctccttgcaaagcttgttggaaaacccgttgtcggacttgattaatcgctctttcttgttcaaaattaatggtttcatttttgtaattttctaattgttccaaagtcttataagttgaattaatcaaattcaatttttctcgttctatctcagagtatccattcactcgaaactgatctgcttccatttccactttccgtaagcgcgctcgggctttgtccagctggtcaatggcccccccacgtaattcgtctgaatttcgaatagtattcaaaatcctctgttttcgattatctaataaatcacttaatgaaagtagattattttttcattcattttaaaacttccatgatcccttcccgaaccaaacatgaatctttcgattcatttggctctcacgctcaattacttatgaggaattcccatatc-ttttttttatgtaatgagcctatcctctcttctcctttcatattccaaaatcaaaatatctaaactgatcgctaatccaggatcagaatattttgaggactcttctgaccaaagaaaaaaacatgtatgtaattgtcagcaaagttg-ttttttttcttcaaatccaaaaaacgcttctgactttatacataggtcatcaattcagcattggataaaaagggatgaaatgcccatttttacaataaatggttcaaataatttatcgatatgagtgttatataccgaaaaatttgctaactattcattttgaacccatctctgtattaacatagtggtagaaagagtaccatgttgcgtctggacttcaaacggtttagctttaaccatgttaatggtcccacattgttggttgatagagaatcaaagtaaagtggatttaccaacaaattacgaaatgctatggttcttccatatgatttcttaatttattcagaagtcattcgcgggatcatgcacctctctttcctcgttat----aacgacaaaagtgcatctggttggatccagcctatttttgaaataaacaactcgcacacactccctttccaaaaaagatcaatacacctagtactacacttagatttattggatttgttgctaaaatatcggtattaaacccgaaactcccggcggatggccagtgacccaaggaaacgaaagaatcggttacatttttcatatgatctccccttatagatagactaaaaaaatcgaaaagagttctttgtgtatcacttcactccctctttttttatttgagttattaatc--aatttcccctttt-----tttaacaaagtcaaaaatagatgtga-----tttttttttttcaattggaattcccaataagaatgatacttatccgaattgggtaccaggacccatgtcaattgtgaaatacctcgtttgttgcaacatttcctaaaattgaaaggggattccattggcattggactaagaaggggaaggaagaaagcgagtcggtatgctaattcctcatcctcaaatcagtccttcccacgagttattgtctcaacgaataagtaattgtaggagtgaaatctgaatataattcgaaaaagcaagtggctagtccaaggcaataaaattagaaatttgaaaaataag------ttttttcaaatttctaggattaaactaaacaaaaggattcgcaaataaaagggctaatgctacaaccagtccataaattgttaaagcttccataaaagccagactcagtaataaagtacctcgtatttttccctctgcctcaggctgtctcgcaataccttctacagcttggcccgcagcagtaccttgaccaactccaggtccaatcgaagcaagccctacggccaatccagcagcaataacggaagcggcagaaatcagtggattcattataagttcctcgcacaaaaat-aaaaaaatggttaatgatacaatcaaacaatgaattagaatttaattattccatcgctaagattcatccaaaagaagaactccgagttgaaggaataatatttttgaatcatccgaactacttcaatatctcttttttagttcctatcctacatgaagtctttgtctttgtgaattaatatgactttagttgttccatttttttgttctgaaccattctttgaattcttcgttatttttcttgatttgaatttcatctctttattcattcaattcacagtcacagacgaaatggaaggacttctatcgaaatcccctactaaattcccagtactagggcaaattagatatatctttagttcatatataactagtcaattatcacatatacatgtcttttttacataatgtaaaccaattatccgtatcttagattcaatcggattctagaatcattctttgaaacatctaaaaaagtgggcttatagccattagagtacatatacctagtttgacccccctctcctaactaaacctttttcttactc---tttttttttgtaaactattttattcc--ttttttttatcacatagatacaatatctaaatggatgaattcattaggctgaattcgaattattgc----------agagaaatatcagtagttgattgatctaagtccatgcaattttattatttataaaaattttcttttggtcaatcgttgaattgaatgaaatcgactgaaatgtgaattgttccgtcgaa----------------------ataatactaataataccataagaattcttattccaattagaactcctaatattcactattggaattgactcaacaatatggaatattcattggaaggagggatggtataaaaggaccaaacttccattttaggaaaaagatcttttagatctctttcc-tttttttttacaccaagtccctaatatcgtaa--ttttttgctattactctagatcatatatcccatacttgtatacttatgttccttaagtagattatcttgaacccagctgcgttgggctaagct-aaaaaaaaagactatttgaaaactagtcaatgatgaccctccatggattctcctatataagctgcagctaaagttgcaaaaataagagcttgaataccgcttgtaaataatccaaggaacataacaggtataggaaccactaaaggtactaaagaaacaagaacaacaactactaattcatcagctaatatattcccgaaaagtcgaaaactgagtgataagggttttgtgaaatcttctaagatgttaatgggtaaaaggattggggttggttgaatgtatttaccgaaataacctaatcctttttttgtaagacccgcataaaaatatgccactgacgtgagtaaagctaaagcaacggtagtatttatatcattcgtgggtgcggctaactccccgtgaggtaactgtatgattttccaaggtaaaagagccccggaccaattcgaaacaaagataaatagaaacatagttccaataaagggaacccaagggccatactcttctccaatctgagttttgctcacgtctcgaatgaattcaagaacatattcgaagaagttctgaccgtcagttggaatggtttgtggattccgaacaactatagtggctgaacctaataagatagcaattacaacccaagaagtaataagtacttgggcatggacttggaaacctcctatttgccaatagaagtgttggcctacttccacaccggatatatcgtataacccttttagtgtgttgatggaagatgatagaacattcatattgccctcttacagaaattgaactttaataaaaggaattattttgattcaaccatctctttcttgaattctatattttgtataccaactaatcacataatatccccagttatttttatctcttttttgagattacggaatagtaaccgattccataaatctagggagttccaaaagtaatttatcttattattaatcaaggatttcttatatagctagaacgaccctcacaaattgcaaatacgagtttgttaagaattaatcggattgaagctatagcgtcatcattcgctggaatcgaaatatctgcgagatccgggtcacaattggtatcgattaaacaaatcgttggaattcccaaagtgatacattctcgaagagacgtatattcttcttgctgatcaacgatgattacaatatcaggtaaccccgtcatatatttaatcccacctagatatgtttgcaagtgagataattgtctcttcaacatagctgcatctcttttcggaagacgattaagcccccctgtcttttgttccgttctcaagtccctgaacttatgaagtctcgtttctgtagtagaccaattcgttaacataccaccgagccattttttattaacataatgacatcgagcctttattgcagcccgtgctactgaatcagctgctttatttttggtcccaacaattaagaattgttttcccctacttgctgcatcaaaaactaaatcacaagcttctgataaaaaacgagcagttctagtaagatttgtaatatgaatacctttacgctttgcagagatataaggtgccattctaggattccacttcctagtaccatgaccaaaatgaactcccgcttccatcatctcttccaaattgatgttccaatatcttcttgtcatttttccccacactttctcttttttttttt---gaaaaaaaaaagagacgaggtaccctgaaataaaaatagttccgatggaaccttctcttctaccgga-----gattggctgttgatacacgacccaatccaagccataaattcctttctattcgttattctc---------tttattacttattatcaaataaaaatgaccagaccaaataaagatagt---aaaaaaaaagtttaaataaaaggatgaatccgctcttagtaatcattaaatcccatattgttcggatgtatcatggaaattctttgaaatgcaagaattcaataattctctgtggtggaacaaaatatctctcatttccccctggaatatatttttctttttggtttccaaaggaatgttcttatgttgccttgaatggtgcactaatcttttgagtccggtaccaacgggtatcatccctcccagaacaacgttctctttcaggcccttcaaccaatcgatacgaccccgcagagcagcttttgctaaaactcgagaggtttcttgaaaactcgcttcggatatgaaactttgagtattcagagatgctcttgttattcccaataaaatggctcgataacagatcgcttcttccaaagcacgacccgttcgttccgctcgcaataatccaattagttctccgggtgaaaaaacattagacattccatcttctgaaaccaagacttttgatgttatttgacgtacaataatttctatatgcctattatgaatctgcactccctgggatcgataaactttctggatcttattaaccaaagagatacgactttgcactatagttagctcagcaccaatcaagaatccccaaggaattccaagaattcttgttatacgctcattccaaccctcaactctcttttctaggttcatcgatattgaatcaatcgaacgcacttctaacacttgttccacttttggaagaccctgcgttatatcaccagatctcgatttttcatatataaatgtaactaatgtatccccttcgtaaaggatttccccataatggccatgaacagttgctcctggagtggccaaataagtcttagctgatcttattactatagagtcaacttgaacaattagaacttgacctgattttaggtgtagctcatttttggctatacatacattttcacaaataaactgtccgagactaactgttgtggttgtctcctcacaataattagaatggagaaaataccaattcaaattgaatgggttcaaaatgatgttactgcatggatcgggattataaattatcccattttcatccattaaataatatttaagtacttttaaagtctgtttaaaattgtcaagttgcaaatatttagttatcaagatctgattatgagttattaaatcgtaaagtgaataaaaattcgcaatttgaggggctattcctaaaggacccaacgaattcctaattggaattgggaagtctcttttaattgattcttttttcacattgtgatattttacatcgttcaatggacccattcgagaacaattggatgatgacaaaattatcaaagatttgaattcattatttctattcaacaacgtacgaatagttccttgattttggctaagtgattgttgaagcctggccttggaataaaacggattgatattggtgtgatctggtccattatcagagatcaaacctgaacttgatggatcgttcctttttccggtatatgaaatcggggatttaactaagtcgattcttaggaaatctcgaatcagaccatttgtccttacttcaacaaaggaagcatgggcctctccgatcgaagacctttttttgtcttggtcccaattcaatactaaacaagtccgaactaattgaatacttgtgtcagaaattccccgaattggttttccatttccataaaggatataattgacaactcgaagtttcatattatctctttcctgcaacggatcctgggggaaaagttttgttaaatttataccgtccgctatttcatatgtgactacaggtcgaaccaaaacaaaatactttttcttggtaggtgtgatccgttggacatagagccaatttttcaatttgaattccttggaatttagttttcccgttcctggtggtatcaagatgccactgtgtcgggctatcttatctgtctctccaggaaaatagatatctccagaaaatattttaagttcaatcccatttttttttctctccactcggaccaatccgcctactcggcttcttttatttaaagtgattcgtgtagatactccaatgatactattgttccgcaccattatggaagaagatccgggcaaaatatgcacttcctcgggaatgaaaaaaaattgatctacttgcatttggtatcttggcttaaattctttgcctcctcgatactcaatcaaatcctcttttttgacgattgaatgcacctctatagtcccatatttagtaattcctgaactgtttcttctgtatcgagggtcgtcgaaataagcaagaatactatttttacggaaaataccatttctgggtatttcaatcaaaatccctgaatcggaatggcgcatttgttctttttctcgttcttgaatcgattggaatggaatgatgaatctatttcttcgcctctttgacaataaatcataattctcgtggagaatggcaggatatatgagattacaatgatcaatacctatgattcgattaagttctgaataattaggaatctttttaccagaacgatccgaactagagagtttatgtctcacttgctcattagtcactgagaggttagaaatagattttcgttcgacagaaagagaatgaacgttcagttgatcttgatccttgtggagcgaaaaaggtactacattggatctgcacgagcttcctgataatatccataaatggctggtttttggtaagagatgaacattaccatatgtaaattcaggtgcatggtacacatcggtactccagtgcatttctccctctgaatcagaataaatatgttttcgaaccctctctttaaaattaaaagtagatgttcccgcacgaatctcagcaatcacttgttctgattctacatattgatcatttttaactaaaagaaaactttttggtggaatatttacgttatgtataatatcttcactctcaataattacatacaagttcatataacatagaaaagcaggatgtccgtgacgtgtacgtgtgggatgaaccaaatcctcattgaattttatttttccattagaaggggctcgtacatattctgcagtaccccctgtgaatactccaccagtatgaaaagttcttaatgttagttgagtacctggttccccaatagattgacccgcaataatacctacagcttcccccaattcgaccaggtcaccatgagtaggactccgaccataacataatcgacagatccaagacgtactcctacaagtaaagggagttcgaatagatattggttgtgctcgaaaggttatgaatcggttgacaagtccaatcccaatatcttgatttcgaatggcaatgcatcgtggacccatatatatatcgtctgctaatacacgaccaattaatgtttggataaaaatcctttccggcatcatcccattttgaggactcacagaaatacctcgggtggtgccacaatctgttctacgtacaacaatgtgttgaactacttcaacaagtctgcgcgtgagatatccagcatccgatgttcgtacagcagtatccacaactcctttgcgagctccgtagcaagaaattatatattctgttaaagagagtccttcgcgtaaattgctttgaatgggtaaatcaatcatttgtccttggggatctgacattaatcctctcatacctaccaattggtgtacctgagatgcatttcctctagctcccgaaaaagacatcatatggactggattaaaggggtcagtcatcctaaaattaggattcatttcttgtcgcaaatattcacttgtagcataccatatctcaatagattggcgtaatttttctaccgcgtgtacattcccataataatggtgtttttccaaaatcaaactttgttgttcagcatcttggactagccatcctttagaaggtattgttaaaagatcatcaattcctaatgaaatagatgtagcagtggcttgctggaaacctagagtctttatttgatccaggatgtgtgatgtatatgccattccgaagtgatctattaatctgctaataagtcgtttcatggcagttccatctatcactttattgtgaaagaccagattggcccgttctgccataagtacctccatattccgctgagtaggattcgacaatgggtttgagtcagtgattggaaaacttccttttctagatcttgattcgcgtagaaattcaggaactatgatcctaggtgaaccggagagacccgaattcacaccatatcatagaatcttaggtaccatataattaggtacgatatgaagaggctctacaaaacccttgtacagcttcttcgatttctcgataaagagagatatgaccaacagtggttcgaatgtatatacaaagaatttctttttttacacttcttactattagatagtgcccataaatctcatgataagtacccaaagattcataatgaacttcgatgggagcttctcttgaagcaataacgcgttgatctagtcgccaccggagccacaaaggactatctaaaaggattcttttctgacgataagccccaattgcatcatatgaattagaaaaaaagggttctttttctttcgtatacccatagttattagtgtcaattctttcagtttgaaagtttctgcaattacatggattatacctatttgcacaaatacctcgacgattcccgctcgttaatacatagagtccaataagcatatcttgggttggtacggaaatgggatccccaatagctggagacaagagattcatatgagaaaacataagtaaacgagcctccgcttgagcctccaaagataaaggtacatgaacagccatttgatccccatcaaagtctgcattaaatcccttacgaactaatggatgtaaacaaatagcgcgtccttccactaaaacgggttggaatgcctgtatgcctaatctatgcagagtaggtgctctattcagcaatacaggatgtccctgcataacttcctgaagtatttcccatacaatcggttctttttcccgaattttactcttagcaactccgatgttcgaagcaagatgttgtctaattagaccacgaattacaaatgtctggaaaagctctattgctatttcgcgaggcaatccacatcgatgtaatgaaagtgaagggcctactacaatgacggaacgccccgaataatcaacccgtttgccaagcaaagtctcacgaaatcttccctctttgccttcaattacatctgaaaacgacttgtaaatcttattatgaccgtccctcattggttgtccgcgaattccattatcaagaagcgtatccacggcttcttgtaccaatttctcttgacacattactaattcccctggcgtcgatctacttgttgttaagagatcattaagagtattgttccgatagataactcgtctatagagttcattaatatccgagctcattagtttacccccatcgatctgaatgatcggtctcaactcgggcggaagaactggtaatagacataaaaccatccattctggttctatatttgttcgaataaaatgcttagctaattccatgcgtctaaccaaaaaatcttttcttcttccaatttttcgatcttcccattcattacctgtgagcccctcttcccctaattctttccattctaccaatgaataatccataataagtcgcaaatccagatcggctaattgttctcggatagcacctgctcccgtagagatttctctatttcgaaatgtatcgaagcctggggtcgtaaaaaaaagtgggatgctgtatttccaggattggatttcatattcgaatgaacctcgtaatcgtaagaaagtgggttttttagctatgggcctagcaaaagaaaaattgggatagggtcctgtcctagaggat-ccccccccttaaaaaccggacgtgaaggtttcctctcatccggctcaagtagttacaccaaataaagaaagtgggtttcgctttccaattctagaaaaccccaagagatctactccttactcaagttccccgtgaagaccaagcaacatttcattgattcatttttccttttatttctattttctgaattctttgttcaattacgacataaatgaaatgtgaaattcttgagtagtctacttcccttccaataatgaatctccttaacggagtaccagtaccttggaatttataagggatttacttgtctatatatcgttccattcgatcttttaggtcccaacttcacctcgacggttatgccacgatgcccttaaagcctatatgcgatggatagactcgtataaccatgacagatttgcttacgtgaacataatttctttctaaaagaaagggaattgttaattccacaaaagaaagaagtcttt-tttcacgaggtacaactataaaattcctc-ttttttttatttgttatgtaatcgaccatagatcaattcccctttttgggagttttgaatacacccacaattctgagcttcatgttactcctcccaagagacatgtcagagccagggcatcccaatcggattgaacgggatgacagtttctcattcctaatctgtaaaatctgaatttcgatcaaatcacacatcgcagtatactaggccctctaattctttaagaggtttatctaaaagattcgcgatataactaggaagacgtctcaaataccacacatgggttactgggcatgccagtttgatgtagcccatttgatatcttcgtacccgcgaatccacaaattcgactccacattgttcacaaaatttcgggtcttcttttccatctccgattactcgataatttccacaagcacaaattccactttttataggcccaaaaattctttcacaaaataatccatctttttccggtttattggttttgtaatgaaaagtatagggttttgtcacctctccaacaatttctccattaggtaggattttattggcccaagcacttatttgttgaggagaaactaatccaattcggagttgctgatgtttataccgatcaatcatagaagaaaaattctgattcattccgattaagcttccttcctattaatctggaaatttttttcagataaaaggaaatgattcagttccagagccaaagatcgtagttctcgaacgagcaatcgaaaagattctggagcatcctcggggttaggtattgttcctccaatgatcgtagtaccaagtacttcctgacgagctctaatatgatcagatttataagtaagcatctcttgtaaaatatgagcaacaccaaatccctctagagcccaaacctccatttcccctacccgctgtcccccttgcttggcccttcctctcagaggttgttgtgtaacaagtgcataatgtccactggaacgtccatggattttatcatcaacttgatgaattaatttcaagatataagactttcctactataacaggttgttcaaaaggatctcccgttcttccatcaaatattctgctttttcccggatattcaggttcaaatacccatggatttgctgtttgcttactagcttcatataattcagaaaacacgagttttctcgaagcctcttgctcatacctctcatcaaaaggtgctattcgataatgtctgtctagtagacttcctgctaacccgagcgagcattcaaatacctgtccgacattcattcgtgaaggtactcctaatgggttgaagaccatatcaacaggtcttccatcttgcaaataaggcatatcttgtctaggcaaaattttggaaatgatacctttatttccatgtcttccagctactttatcacctactttgatttcacgtttctgtgaaatatatacacgaatcttttctggattataactagaacccccctttttctggatccatctcacatcaacaactcgacccttaccgcctataggcagttttagacaagtttcccttgaagtggatacctgaatgcccaatatggctcgtaataatctatcttccggggcatacgatgattctttcgccacctgaggcgttaatttacctactaaaatatcacccgtctctacccaagatccgagcatcacaattccatttttgtctaaattgcggagtaaatgggtttctaaatgcggtatttcattagtgatcctttcggggccttggcttgtcacatgggtctgaatttcatatttccgtatgtgaaaagaggtataaatatctccatataccagacgctcgctaataagtactgcatcttcagaattgtaaccttcccatggcatataagctactaatacgtttttccccaaagcgagttcaccaccaacgatagcggcaccatccgctaaaatttgtccttttttaacacatttaccccgctgaacctggggtttttgatgcatacaggtatttttgttggaacgttgatagataactaatggaatgcttagagtatctccattacctgataaaatgatcttgtcagtatcggtataaataatctttcccccgtgttcggctatagcgggaacccctgaatctagagctgcttggcgttccaacccagttccaacaatgcacttctcggaccgagaaagcggaactgcttgacgttgcatattagaactcattaaagcccgattcgcatcattatgctcaataaacggaatgagagaagcgccaatagaaaaatattggaagggaaaaatacttcgaagatggacctgttcccatgcaatagtcaggaattcttgacggtatcgagctggaacaacctgttccgcctgaataccctgattcaacgccaaagaatttcctgctgctatcatatagtattcatctctacttggtgataaataaagcatccgtaccttttttgatctctcggaaattgcataaaaaggactttctagagatccccaatgaccaattctcgcatgaattgctaaggatccaataagcccaacattgattccttcagacgtgtcaattgggcaaatgcgtccatagtgactagaatgaatatctcgtatccgaaaactagcagttcgccctgtcaatcctccagggcccaaataactcaattttctcgcatgaactatttgggttaatggattagttcgatccaaaacttgagataacgggtgtaagccgaaaaaggattcataagtggttgttaatggagttgaagttaccaaattctggggagtcggtatcaatttatgcctaattgctccacctatagttcctcgaaccacattttctaaacgaaccagagccaatccgaattgatcttgtaagagatccgctacagaacgaatacgtttatttttcaaatgattcatatcgtcaagtgtacccattccaaatttcattccaatcaaatgatccgcagctgccaatatatctcgcggtaacaaaaatgtattgttctggggtatatcaagattaagtctccgattcatatttcgccgaccaatccttcctaattcacacctttgttgaaagaatttcttttgtaattccttacatatggattcagaaaataccggatccccacctacacaagcaaattgttgataaaactccaaaatggcattttcttttgacccaattttttttttctccttgtcgttcaggaaagacaaaaaaatttcggggtagcaaacattctctagaatttctcttagattcgaccccatagctgatgatagaactagaatagatattttctgtttcctactcacacgagcccatatccttgcttttctatcaatctctaattctaatcttcctccccaatctgatattatggtgcccgtatagaacgaaattccgttatggtccaattcggaccggtaataaattccagggctttgcaatatttgattgatcacaattctgtatattccatttactatagaagttcccagggaattcattagaggaatgtttccaataaaaatggtttgttcttgcatatcccgactggttttccaaattaatcccgcggatacatataattcagaagaatatgtgagtgattcatacacagcatctctttcttttatcaatggttctaccaattgataggtttccacaaatacttgaaattcaatttcttggtctgtatcttcaatttttggaaacttataaagttcttccgttaagccctgatcaataaacctacaaaatccttcaaattgtatctgattaaacccaggtattgtagacattccctcatttccatcccggagcattttaaattgcctttcccatttatcgaacaaatcccattattggctcattattcatcgaatcatatggatcgatctagcaatgatggaatttatattctgtttactgaatcacatgaaattttacccaactcc----atatatgtaatctatgaaatacgtatgaacggaggaataaagagaattttctactcaaattggaatttggaacagatacaaatgaaaagaaaaggataaatgccac----------ttagacttatgaagttttgttatagaatataaaaaaaagcgatgaaatttctaccattattatgatattacatattgcaatcccgctggatatcagaaaaataaatggattagggatttgatctgttcgctaagattaagataaagacagaataatcagaaagaatatagaattca--ttttttttagcacttcaccccctttgtggattctgttgttcaaaaaatgattcacagagaaggaagatatttttacctatttttagtagaattcatagaatatgattgaattgcataagaagggttctatttattaaacatgtgcggatatccatctatccgtcccgtctcctcctttatagcagttctatttggagcaacataggccgtactttatccaaatatctattcaatgaaaaattgacacacgcaaatttcctgctaattccctgtgggcatcttatgaataagataccccta--------------tgtaaaaatgtctgttctagggtttacatatactcataattattgttataattgaaattgagaaggattttttattcacaagaataaatactgattagttatgtatcaatttgaatttaattatgtcattaaggaaacgcaatttgagattcaaatccaagaatcgttcaggaattcacattaaatagttaatggttccaatttatcttgagtttgagttgttttgactaaaaagccacattctctttttcaatataaaggagagggggagtttttagttattgtgcc---ttttttttgatagactatacaatcaatcgaaggggatgtatccaatccaaaaaagggagaagattttcatctattttgtattgttttggcggcatggccgagtggtaaggcgggggactgcaaatcctttttccccagttcaaatccgggtgccgcctgatcaacaaaagactaaaaattccttattctgctgatataactcgacgcatttttccccagctggggaagggaaagttgagacttgtttgattctaagcatctgtagagggctgtaaatccttgcgtctaggattgaaagattagagtagtggaagggaatcagtaagtcttgagagcccctccactactaatgtagtgtctaccaactaggtcttgaattagattggatagccggagggggaatctaattagtagttgtggaaggggtggggtggaagttgtatacagactcatgcgagtctctgaatgcttgagcattcaatcaatattagatcggagc--tttttttt-ttataaaaagtgcaatgcaaaaagaaagaatttcttttcggtaaccctagtcaagaatagaataggatattttccgattgtttctttgaaacaatcaggaaaccttaaggattagatcaaacgggaaatcaaggtatgtgatgtatagtgatctatcttgattccatatttttatgccttttacttatacttctgaagggcaaaaaaaagaaacaataggttttattatcctacattcgtaacattcccttggtacttccaagggtgtcactgcctatttttattttgcttgagcttaaagtttcccgattctacgtgaaattctataagaacttgttataagtggatttattgaattagttcatgaatagtgctggttccgaatccctccccctttttttgactctgcaccattgattccactattattagtgagcaataatgtactaattccttcatattcgtagagataggggacacaattcacatggatatagtaagtctcgcttgggctgctttaatggtagtctttacattttccctttcactcgtagtatggggaagaagtggactctaagggtactgcgaaattgagttgaggaatcaaactgtatcaattgttttatagatctttctggaaagcgtttttaactatctcattttaataaaatgagatagttaaaaataccttttggattctggtggagtaatctattagatgaataatacctttgcatcaaacggatattttacggattcccatgttcctatttcgaaactaaaaggaatacagatgattgg-aaattaattccaaccaaattcttcctaaactttctattttgatgaaccggctcttactagaattatatatggacaatgagtaacaacggattcctttttatttgtttgtttccatctttactgttcaaagaaagagtggttctcttattaaat------attaaatggatccactttatatgggaaagagcataatatgggaaacaacatagacataatggttgtccaacgagatactacgcataataagatcttatcttgggcgagtcacatattgtgaacttaccacttggtttattattttagaaattggatttatgctttattgattcgtttcatatcatagttcaagtgttaaaaacaagtggggtttacggctccttttcgaaatccgaagaagttcccgtagaacgccttgaagcatctgtcaacggctccatcaaccccttcttcgttcggaataaaaaaaaa----tattacgcggttttcatatattaatatatgtccatacctttttttccttcactgatttgattctttcgatggataacgggattcgtattggaattagaatcataagaagcgtttcctttccattgtgttttttgttttttcagatgggctggaatcaatacaaatcaaatagataaagcaaagaaatagaattggagtgctatgtgcattccatatatgtaattgacatctacatatatcatggatgaagatccatatttgattttagattgatccatatttagcctctatatttatacagtacacctttatacattacaataacactacaaaaaaagtatggtagaaagattcatatatttctttctaccatactattgaatttcatagaatactgctgattctagttcgctcatttgatttaagacacaaaataggaatcctttttatttttaattttatttcttcaatcattgataagaactacgaagtcgaatttccatcaaattaattattttgactgactgtttttacgtatattataagtaaaaaggcagtaggaactagaatgaacagtgcagtagcaataaatgcaagaatatttacttccataatctcttcgttttt----tttttacttcgcaataactcgggatttaatcccatagagataatcaaattttcgcctgtaaattcaatgggatgaattacatatcgatgatattgaatcggatcaatatcatgaataacaatatctgaactatcaaatcgattcatcgtcgagaagttaatagtataacataggaagatcttttagccataccgaatccaaaatttaatttctaatccaatcaagaattcctttatttgtcattcgtttccattcgttcttttctataacctaccgccgtccgtgtacaatcatctgatgaagtatcatctaaccgcgtttccacttccattggttacaaataaaatccaaaaaacactcgaagtgaagtggacaaaaggacggggttaagttctaaaccccgcttttttaatgatctcatttt------cttggaagacaaagaagtgtgataaagatgagtccgggtataaaagatctaatattccagcaaattcactcttttagagtatgtttgttcttcgatggcatccttcc-----cttaggaagaaaaaaattctgcattctcttgataagaggggcaggatccttgtttgatctttcttttattaatatcctctttctttggattagtactggccggacacatatatcaaaggttccgtgtgcaatttgaatgagataaattgtgtcaaattaaaatgcgtaa-ttgaggttccacacaatcaaaaaggaaatagatttaattcgaatctgaaaagtattctagccgggtaactatgttaaattcattttatatcgtattgtacaagaaaagaaaggcattcatttgtgtatgtgctccccaaaacatatgatattctattccattacacggatcgggggcaagtgaaaaggtcagaccaagtatggtatctcttggagttatgaataggattctaccaagaattgtactgatccacataggtctctctcccatcaatcggtactagttgaagtaatggaaatttcgagatttgtttgatgagaaatgcgaaaa--gaaaaaaaaaacgaataaataagatcttcgtttggaataaaattatgctccttgtcctccttttcatctccctttttacagaaaatggagaggtgaattgagtatttattgggtccgtcgggactgacggggctcgaacccgtagcttccgccttgacagggcggtgctctgaccaattgaactacaatcccaaggaaataaggtgtata-gcatacatatgatcccgtttctatttagaaacgccgtgttgtaaccgagaagcgggtgatatattgatagccacatagtttagtaagagtgacataaattactagcaatactttcgttattgccaaattcattgataattaacctttcaatgaaaaaaagagtatttctttactcttttccttagactttatacttat-gatcctgatatgaatctagatcattaacaagatcataatttgtgagaacaaagaaagaaaacaaataaaataaatagaagtagggatatatcagaaagttctatttttgctattcttacgtatcaggcatttttggaaaccaaatgggttatataatttcatcttggatcagtgaattgttgggccgagctggatttgaaccagcgtagacatattgccaacgaatttacagtccgtccccattaaccgctcgggcatcgacccaggacgaatctattctagacttattgataatccataatctaatcaacttcctttcgtagtaccctacccccaggggaagtcgaatccccgctgcctccttgaaagagagatgtcctgaaccactagacgatgggggcatgcttgcccgaccgccatcatactatgctcatagtatgaacagttttttgaaattgtcaatataatgtaatggtataactagatccgacggatctttccgtctttc--agaattccatagaatttttttattcatcatttc-----gattcatgaatcattcattctaatcgcgattct--------ataatttaatgctataaaa-ttatagaatatacatataactctatattagttatataaatccattatctatttgatttcattatctattatatttagaatctattctataattagaattttttaatatctctatatttattatgatatagtatatagtat--aaaaaaaaatccattaaaaagcaaaataaataaaaagatataattcgatataaagtttataataaatttgggccactagccactatgagtctattgcatgtacttataatatgtacatagatatatcttatctgcataggtactcattcaggaattgaataaaaggggcccttttaactcagcggtagagtaacgccatggtaaggcgtaagtcatcggttcaaatccgataaggggctttaggttttttcatcaaattcccgtctttgtattcctatttgggcggagaatagagatattttttatattttaataaaaaaagtaagcaactgtagaattcaattctaataagttctcattataatgaattatattatagaatagagttataaagtgaaagaaacattagttccttatatta----------------------taatgagaataatgataagccgtatctttaattaccaaatattcctattttccattattccaaccaaacctattgtaaagattataaatcaacaaaagaaaaagtaagtggacctgacccattgaatcataactatatccactattctgatattaaaattcaatagagattaaattggaatcgtgggtc-tttttttattttatttctttggactccgcaagaatttgtcgatatttccgattaaatcttcttgttcctagatgttccataggaataaattgctattcccttcctccacagagaaagatttcttccaagtcacaacataagagccattttcaatatctttctttgattccagaacaagagccatttctatcgagataagatttag--atatatatatataccagatcgtggctttatatatcaaatatttccatatcgacgcatccaatctttttgttccgac------------aatgtgatggagaatggatgcgagaaagatactttcattttggatttcctattacctattatttaataatgtattgaa--------------ttaaaggaaaaactaggaaattctcttttttatgacagataaaagtcaatggaaaaatattagaagtgtctttcttgcttcgacccacgaaaaaataaaactatactctgtagttttagattcatttgaagtagaaaaggaaaa---aaaaaaaagccaataaaat--aaaaaagggtaaagtagtaaaatatatgatattgtagtagtttattatatatagaaattagaagaatcatccataggaattataaaaatccataaagaaagaaaagtgatttatttttattaatctcatgaacaagatccaagaataagattaatggatggttcaagtggttattaagaatagactaagcaggaataatagaacttcgttcatggatttacctaggtcagtttatgaaccaatacaatatttttatcttcgaaacccattcgacgggggcagtgtacgagaaatcaaatcatacataaatgatcgaatcctcgaatgtcctgaaaatgctatgaggtgttcgaaaatggttgaagtagttgaataggaggatcgctatgactatagcccttggtaaatataccaaagacgaaaatgatttatttgatgttatggatgactggttacggagggaccgtttcgtttttgtaggttggtccggtctattgctctttccttgtgcctatttcgctttagggggttggttcacaggtacaacctttgtaacttcatggtatacgcacggattggccagttcctatttggaaggctgcaatttcttaaccgccgcagtttcgactcctgctaatagtttagcgcattctttgttgttactatggggtcctgaagcacaaggagattttactcgttggtgtcaattaggcggtctgtggacttttgttgctctccacggcgctttcggactaataggtttcatgttacgtcaatttgaacttgctcgatctgttcaattgcgaccttataatgcaatcgcattttctggtccaattgctgtttttgtttctgtattcctgatttatccactaggtcagtctggttggttctttgcgcctagctttggtgtagcagctatatttcgattcatcctctttttccaagggtttcataattggacgttgaacccatttcatatgatgggagttgccggtgtattgggcgctgctctgctatgcgctattcatggtgctaccgtagaaaatactttatttgaagatggtgatggtgcaaatacattccgtgcttttaacccaactcaagctgaagaaacttattcaatggtcaccgctaaccgcttttggtcccaaatctttggggttgctttttccaataaacgttggttacatttctttatgttatttgtaccagtaaccggtttatggatgagtgctcttggagtagtcggtctggctctgaacctacgtgcctatgacttcgtttcccaggaaatccgtgcagcggaagatcctgaatttgagaccttctacactaaaaatattctcttaaacgaaggtattcgtgcttggatggcggctcaagatcagcctcatgaaaaccttatattccctgaggaggttctaccacgtggaaacgctctttaatggaactttagctttagctggtcgtgaccaagaaaccacaggtttcgcttggtgggcggggaatgcccgacttatcaatttatccggtaaactgcttggggctcatgtagcccatgccggattaatcgtattctgggccggagcaatgaacctatttgaagtggctcatttcgtaccagagaagcccatgtatgaacaaggattaattttacttccccacctagctactctaggttgggggataggtcctggtggggaagttatagacacctttccctactttgtatctggagtacttcacttaatttcctctgcagtattgggctttgggggtatttatcatgcacttctgggacctgagactcttgaagaatcttttccattcttcggttatgtatggaaagatagaaataaaatgactacaattttgggtattcacttaatcttgttaggtataggtgcttttcttctagtactcaaggctctttattttggaggtatatatgatacctgggctcccgggggaggagatgtaagaaaaattaccaacttgacccttagcccaagtgttatatttggttatttactaaaatctccctttgggggagaggggtggattgttagtgtggatgatttggaagatataattggaggacatgtttggttaggttccatttgtatacttggtggaatctggcatatcttaaccaaaccctttgcatgggcccgccgtgcacttgtatggtctggagaggcttacttgtcttatagtttaggtgctttagctgtctttggtttcattgcttgttgctttgtctggttcaataataccgcttatcctagtgagttttacgggcccactggaccagaagcttctcaagctcaagcatttacttttctagttcgagaccaacgtcttggggctaacgtaggatccgctcaaggacctaccgggttaggtaaatatctaatgcgttccccaactggagaagtcatttttggaggagaaactatgcgtttttgggatcttcgtgctccctggttagaacctctaaggggtcccaacggtttggacttgagtaggttgaaaaaagacatacaaccttggcaagaacggcgttccgcggaatatatgactcatgctcctttaggttctttaaattccgtgggtggcgtagctaccgagatcaatgcagtcaattacgtctctcctagaagttggttagctacctctcattttgttctaggatttttcctattcgtaggtcatttgtggcacgcgggaagggctcgggcagctgcagcaggatttgaaaaaggaattgatcgtgattttgaacctgttctttccatgacccctcttaactgagacaggatatccaatgcttgaagtaggaatcaatttgattccaccatacatattgggatcaggtcatccttaaaaagtattcccttttcctttc---tttttttttcaatttagatctaatctatttttttctggctcggctaggtggccgagccattccccgttatgataccaggccgggtaaaaccaataaagaaacaaatctattcgtcgagcaaaaaaaaggagagagagggattcgaaccctcgatagttctttgttcagaactataccggttttcaagaccggggctatcaaccactcagccatctctccgaaagacaatttttattttattttttattttccgaatagaacatgaccctatgagttgataccatcagtatctgtagaaaggtatcaatatctggtatgaatctataggtctatctatctgtagctatacatagatggaagatccagcatgtccatttgtgaagt-----aaaaaaaaatgcccctcgaccccatatccgaagaaagtggt-aaaaaaaagtgatgataagtcatatcgaatcaatggattcatggtaaaatccctccatgatgcattttattaaaattgttcggctgat---agagggatcaaatggtatagttcttttgttggtagcttggaggattagaagcatgactattgctttccaattggctgtttttgcattaattgccacttcatcaatcttactgattagtgtacccgttgtatttgcttctcctgatggttggtcaagtaataaaaatgttgtattttccggtacatcattatggattggattagtttttctggtaggtatccttaattctctcatctcttgaatctattcgtgccaggtccaaaaatgaccctccc---ccccgaattctttcggggttgtgagacacattaaaattcaatataagtcctcaaaatgcaaataaagaaaaaatgtagagggaggggttaaacttcgtgaatttaaactttttgaataaaaaaattccaaataaaaagaataaagaatatttattttcaaataata-tttatttcttttataattattaaactattaatataattaaatattttg----------ataattagatctaattaataaagataatctattaaatggattagatgatgatatcataatatatatgatatagctaatgtaataatgagaataatttatgaaatatatatactaattatataattcgataatagatatcttattatatctaat--------aatatatatatttat-----ttatatttcttatatttcttatataatataatagtcttcttttttat------tatagaaatgaatgaataattggaatcgccctgacgagagtatctggcatggctctacacaaatatgatccagacatatataacatatatatatgttatgtgggacatatttcgtatcaagaacgaa---aaaaagcgcggatatggtcgagtggtaaaatttctctttgccaaggagaagacgcgggttcgattcccgctatccgcccggattaatgtatttaatatgataaaattcggtatagttgaccgtgatagtgtagtgtctctatactcccccttcttttc------cctcaaaagaaa--------------actagtaatgaattactagttaataatgactagttaacagagtcaaaccttttttttgacaaagaaaagttgcggagacaggatttgaacccgtgacctcaaggttatgagccttgcgagctaccaaactgctctaccccgcgctgaagagaagaactgggaactaatggacaaacaaggaatgaatgtgcccctctaccatatctgtacaaatagaatagcccatttatacagaatggtaaagggccccctctatgatcgatgatcataaaaataaatataaataatgaagggatattttaatccttaccaacttgatcttgttgcccctggcaacaaacatgcctgaaccatttcacgaagtatgtgtccggatagcccaaagtctcgatagttagctctcggtcttccggtcgaaaaacaacgtcgatgaagacgtgtaggcgcactattacgtggtggggattgtaactttccatgaatttcccatttgttactcaacgacgtaactttgtttatttctttttttgaggatcgacgaatcaaatgatatttctgttccaattttttcctcttcttctccctctcaattaagctttttcgtgccataatgcttcagttcctattaatatcaatgatacaag--tcggatcctagatgtagaaatataagaaggtgggccccttctccatcaaaagaaatgagattatcgcggatccaatacattaaat----aaaaaaataaagaattaaccaaatttgcccgacgtagaggcaatcaagaaagccgcataagtgaatatataacctacggaaaagtgggctaatccaaccaatcttgcttgcacaatggaaagggccactggtttatctctccatcgaatcaaattggccaaaggtgtgcgttcatgagcccatgctaaagtttcaatcaattcctgccaatatccgcgccaggaaattaagaacataaatccagtagcccaaacaagatgtccaaataagaacatccacgcccagaccgataaactattcataccaaaagggttatatccattgataagttgtgaagagtttaaccatagataatctcttaaccatcccatcaaataagtggaagattcattaaactgtgaaacgttaccctgccataaagtgatgtgcttccaatgccaataaaaagtaacccatccaatggtatttaacatccagaaaactgccaaataaaaagcgtcccaagccgaaatatcacaagtaccacctcgtcccggaccatcgcaaggaaaactataaccaaaatcttttttatctggcattaacttagaaccacgtgcatctaaagcaccctttactaagatcaatgtagttgtatgtaaacctagagcaatagcatgatgaaccaagaaatccccaggacctattgttaagaatagtgaattactattctcattaacagcatttaaccagccaggcaaccatatgcttcgaccagcattgaatgccgggccgttcgttgaagataaaagtacatcaaacccatacgaagttttaccatgagcagattgtatccattgggcaaatataggttcgatcaagatttgtttctccggagtaccgaaagcaagcatgacatcattatgaacataaagtcctaaggtgtggaaccctagaaagaggctggcccaacttaaatgggatataatggcttctttatggtctaacattcttgccaatacattatcctcattctgttccggattgtaatctctaatgaaaaatatagctccatgcgcaaaagctcctgtcatgatgaatcctgcgatgtattggtgatgagtatataacgcagcttgagtagtaaagtcttgtgctatgaacgcataagcaggtaaagagtacatgtgttgagctaccaaagaagtaacaacccctaaagaggctagagcaaggcccaattgaaaatgaatcgaattattgattgtgtcataaagacccttatgtccacgccccaatcgtccccccggaggaatatgtgcttctaaaagatctttcatactgtgcccaatcccgaagttagttctatacatatgaccagcaacgagaaaaataaatgcaatagctaaatgatgatgagccatatcagtcaaccataaactttgcgtttgtggatgaaatcccccgagaagggttagaatagcagttcctgctccttgggaagtaccaaataaatgactacttgaatcagggttttgagcataaagattccactgacccgtaaaaagtgggcctaacccttggggatgcggtaatacatctaagaaattattccagcgaacgtactcccccctggatccaggaatagctacatggactaaatgccctgtccaagccaaggaacttactccgaaaagtcctgacaaatgatgattgagacgagattcggcatttttgaaccacgaaacgctcggtttccatttcggttgtaagtgtaaccaacccgctattaaggatatggcagaaagaaataatagaaaaagagctccagtataaagatcttcattagtacgtaaaccaattgtataccaccactgataaacaccagaataagcgatattcactgggccaagagcaccccctcgagtaaaagcttccacagcgggttgaccaaaatgaggatcccaaattgcatgagcaataggtcttacgtgtaaaggatcctgtacccatgactcaaaatttccttgccaagctacatgaaacagatttccggaagtccacagaaaaattatagctaattgcccgaaatgagaagcaaaaatattctgataaagacgttcctcagtaatatcatcatgactctcgaagtcatgtgcggtagcaataccaaaccaaatacgacgcgtagtggggtcctgagctaagccttggctaaaccttggaaatcttaatgccataatgcctttcaaatcctcctagccattatcctactgcaataattcttgctaagaagaacgcccatgttgtggcaattccacccagaaggtaatgggttactcctacagcacgtccttgtacaatgctcaaggctctaggctgagtagcaggagcaacttttaatttattatgagcccaaacgatagattcaataagttcttgccaataaccacgcccgctgaatagaaacattaaactaaaagcccatacaaaatgagcacctaggaaaaaaaggccatatgcagataatgaagaaccataagactgaattacttgggatgcttgtgcccataagaaatcgcggagccatccattaatagtaatggaactctgcgcaaagtttcctcccgtgatatgagttactatcccttgatcacttatagtaccccaaacatctgactgcattttccaactgaaatggaatatgactaccgaaattgcattgtacatccagaatagtcctaagaagacatgatcccaagcagatacttgacatgtacccccccttccaggtccatcacaagggaaacgaaaaccgagatttgctttatccggtatcaaacgagagctacgagcaaatagaacacctttcaggagtatcaagaccgtcacatgaatcgtaaatgcatgaatgtgatgtaccaaaaaatctgcggttcctaatggaataggtaacaaagctactttgccacctactgctactaaatcaccacccccccaagtcaaactggtgcttgttgttgcaccgggagccgttgcaccaggcgctaaagcatgggtgttttgtatccattgagcaaagacaggttgcaactgtatagcggtgtctgaaaacatatcttgaggacgccctaacgcgctcatggtatcattatgaatatacaaaccaaaactgtgaaagcctaagaatatgcacgcccagttgagatgtgatatgattgcatcgcgatgtctaaggacacgatctaatagatcgttgtatcgagtagttggatcatagtctcttaccataaagatggctgcatgcgcagcagcaccaactatgagaaatccaccaatccacatgtgatgcgtgaacaatgacagttgtgtaccatagtcagtagctagatatggataagggggcatggaatacatatggtgagctacaacaatggttaaagagcctaacatagctaggttaagagataattgagcatgccatgatgttgttaggatctcatataggcctttatggccctggcctgtaaatggacctttatgagcctctaaaatatcttttataccatgaccaatgccccagttggtcctatacatgtgacctgctatcaggaaaagaattgcaatagctaaatgatggtgtgcaatatcggtcagccatagacccccagttactggatctaaccctccacgaaaagtaagaaattccgcatattttgaccaattcaaggtgaaaaagggggttgctccctcggcaaaactgggataaagttgagccaaaagatcccgattcaagataaattcatgaggaagtgggatctctttaggatctactccagcgtttagaaattggttaatcggtaaagatacatgtacttgatgccccgcccaagaaagagacccaagtcctagtaaccccgctaaatggtgattcaacatggattctacgtcttgaaaccaagccaattttggagcagctttgtgataatggaaccaaccagcaaaaagcattaacgctgcaaagaccaatgcaccaattgcggtacaatagagttgtaattcactagttattccagatgctcgccaaatttgaaaaaaaccagaggttatttgtattcctcggaaacccccgcctacgtcaccattcaatatttcttggcccactattggccaaaccacctgggcactaggtccaatatgagtagggtcgcttagccatgcttcataattggaaaaacgagcaccgtggaaatacatgccactcagccaaagaaagatgatggagagttgaccgaaatgggcactaaatacttttcgagaaatctcctccaaatcactggtatggctatcgaaatcgtgagcatcagcatgtaggttccagatccaagtagtagtatcagggcccttcgctattgttcttgagaaatgaccgggtctggcccattcctcgaaagaagtttttatgggatccctatctaccaaaatttttacttctggttccggcgaacgaataatcattgagtcctcctctttccggacaacacatacaaagagacccgccaacagtcaagaaatttgtgaacctttgagatatatttctaattagtttctttctcttctatctcccatctatctattttctttagttatttactagagcaattatgatctggaagttgatccggggcaagtgttcggatctattatgacatagccatgaggcgctcaacggaccttttgaatattataaaatcttttccggactttgaattgacgcaaaaacca--tttttttgtgcaatctagtgtattcatatctcaattagaagttcctagacggagctccttcataatttatttcatgtcttacatcttacatagagcatattgctctattccaaatcacgcgta-----ttactacggtatctatatttattcgttcgaagatctcttttatta------gttttaatagcagaaaatcatattatatatatatat----ttttttttctactgta-------tctgtatatcgtttatccctacgaaataccagacgaagtagaacgatcttagaagagatataataaaattcgttgattggttcttcccagaggaatgatccattttatttgactgatagagccaacaaacaattaattataacaaatataaaataaaaaattcgaaatagtgttcttattcgaaacgcctcgtgatcttcaaccaattatgcgcttcaatataattaccaggagtaagtgctatagcttgtttccaatactccgcggcttgatcgaaccaagcctccgctatttcagaatctccctgttgaatggcctgttctccccggtcggaataggcgggtgaattcctttccttagaaccgtacttgagagtttcctacctcatacggctcggcagtcaattcttttggtgtaccttttcatttaatctaccatatctactaattgaaggagatttctgagagatctatccca-ttttttctcgggttaaccaaaagaggttaattacatgagtttcaaacttgaatttggattaataatccgttttatcttttctcccaccttcagaagaataaagcataagcatttcccttatcgttagaattttctgaaaggtaactatctcggtttcatatcaaaatttatatagaatcttggaaaaagactttccttcataagaaagaaaagacttactatctttgggatctgatgctacaccgctgctcaataccttaccttagtggatcaactctattacataagttgattcctaacttgttttttcatatcatgacataagtaagcagttcttattgtatcggcc-aaaaatctcgctaattgatctttacggtgcgtcctctatcaatttagatcctttatccatagaaaaaagtatctaggcatatctatttcttcatatttcgacttctatgaagtttctttctttgctacagctgataaaaatcgttgttttggacgatgcatatgtagaaagcctattttatttctattatttaatagcggagttgatctttctttccctttttctttctatagtagagagagtcgcacgtaatgacagatcacggccatattattaaaagcttgtggtaagaacggatttcgttctagtgcccgaaaataatattccaaagctttcgtatgttctccgttacttgtgtggataaggcctatgttatagagtatataacttcgatcatagggatcaatttctagtcgcatagcttcgtaataattctgtaaagcttccgcataatttccttcggattgagccgacatccgttacggtcgtcattcgattcaaagaatctccgttccagaaccgtacgtgagattttaatctcatacggctcctcccttatg-------tgcataataagagaataatacatggaatcaaaaaagattcaaatattctcattatgaactgagtggggctagtgtttttacaagaaatctctagccaaccttcttgcaaaagatcttttcttaccatcaagcgtgttggtactagataggaaatggtaactccaacaatttctttgtcctcaacgccccctaatttacaggaattagtcacttcaacagtcttcgatggttatacggatatccaaagtacgaacgagatggatgtttgttgtcccaaccattcctgttagtcccaatcctgatgaggaaagaggtttatttataacaaagttttcgtattgttgattcctaggtgtagtgcttcttcccctatgccgcctattggtactagtggagtaggattgacctctaatacagaacctataggtataacctttcgctcaatactagaatcgacaattgaagcatctgaggctgcattaatcggggatacacgacagaaggaattgttctatttcccaaacttcaccttcaacaagcgtagatttatttcaataatattttttctttctatcccgaatcatgtgtctttttcctaagactgatagtgat------------aaataaaaaaaatcaaatcgcaccatctctgtaataggtaaatgcctctttttctcctgaagttgtcggaattatccgtaataaaatattggctacaattgaaaaggtcttatcaataaaatttccatttatccgcgatctaggcatagagaacaatccattctataattcttttcattacctctcgtgggaaaatgatctcccaaagaaaggaattgtacagtgcgaaataacataaaaacagactaattc--aaaaaaaagatatggaccttctact-------caaattatttcttaggaatccataattaaataaataagaaatatttgaatccgacttgatttcatccaaatgtagtagtataccaatgacgggaactagtccgatttcatcgaagttgaagaatcaaagaattttttctacagattaggataactcgagcaaagttttgattgaattacgatccaaagaggaaaaagaatcgaataatcattttatgatgaaaagaaaataaccgtcctttttgtgtgcataatgggtatacaatccaatataaaaatccctgtgctgattcatgactttataatagatctatggagtaaggagttcttgttgataaatcgaaaacgggaaaatcattttcttttcgaattcttatgg-aaaaggtatcccttaatcatagtctaaaagtatagacccatcaattgattccgtacaattcattgatttaatttaattctcggtataaatataagaaaagaatgggagcgccgtcttcgcaaacatgaatagatccat-----ctttattgtttttaacagtttttcac--aaaaaaaatggatctttatcccctaagccgcgtaggaaagatctttctttgatgaaaagttttctagtttttatagtaagaattgattggtcgtacctatacaataatctaatatgaatgactcgctattcactcgggttctgagccataatcattatgtaggagagatggccgagtggttcaaggcgtagcattggaactgctatgtaggcttttgtttaccgagggttcgaatccctctctttccgtaccttcatcgaaatcatcaatggtactgaccacaatgtatcaaatcaaataatgacggataccattattccaacagttagacctttctttgatatagattctctattcctaattgctgtggtatagaaaatactagaaagagtggacaagggattaaaatctcgctgccggtctattacttcgacgaaaagggagcaaaatagcccaaaccccct----tttttttttagttaggtttaagtttgacgggaataatattctacgactagcaattcatttattttcaaaccgacccattcagtatctattatttgattgactaatcctttatactgtaacgggtgaagagtcaaatattttggcaattcctcatgaggggaggaatcaagataattttgaatcaaagctctggatttttggtcctccttcgctgtaataatatctcggggtttgcagcgataacttggtatatctactatacgaccattaactaaaacatgtctatggttaactaattggcgggctccaggaatagtcgaagccatacccaatcgaaaaaggatgttatccaaacgcatttcaagtaattgtagtaaaacctgaccagttgaacctttggcttttccggcgatacggacatattttagtaattgtcgttctgtaagaccataatgaaaacgcaatttttgcttttcttctaaacgaatacgatattgagatcttttaccggaacgtgattggtttctaagatcacttccggctctaggccttttactagttagtcccggtaaagcccccagacggcgtatttttttgaaacgaggccctcggtaacgcgacataaagactccttattttattgaaatttcattttacagaataaacctaaattaaaactgaactataaatgaagcgaaatctactgaagtattgtactacaaagaataatgagataagttgtatcaatatccggactcttttgtattgtatatgtatatataaaaaaagtatccttttcttgatttgttctgtagagatctaactctggaaatttggattcatagtaggaggttcctacaacataatagatcggtgacccttggaaaaggggaggaagccctttcaatattattttgaatattcttttatttcaaagagacattattaattatgtaaaaaatcaaacaaatagagagaagccagctatcggaatcgaaccgatgaccatcgcattacaaatgcgatgctctaacctctgagctaagcgggctcacataatcgaaattgtacatacataggaatgcaataaactactgggatcttagccattcattcttagctattcataatgaatatagaaacgaatacaaatcgaaaagaataaatggatagaatctaatttcaaataaatcttgaatatttatagaagataacgactatagcga-tatagaatttcgatttatttatcaattatctgttgagtatcttaatctatattagattagtaagattttttgatttcaatt--------taaaaaatcttattattatcttatcgaatttctctagtactattagtttagatattatagccttactttatatattttctattttttactacatatcagatatatttctaaaggtatttcttattctgcttactagattcgaattttttatctatttatatatatatttgtataaaaaggttgatatatatttataaacttatttatctttagaaaaaagtttctataaattattatata----atataaattat------------taattatctag-------------------------ataaaattcgaactaataaataattatttattatcttatcgaattatatagaa--------------------------------------tgattaatatggatttagtgagaattcatttccattttttgttatagattatggaggatctaccttaagaaaataaacaaagaataaaaatgaaagagaaagatacaatccagatcataatgagacagtcccctgctttcagccataaagacgaaagctaatttcattcataaaagcggaagctaagacaaaaaaatcgaccgttcgagtattcaaaattgtatgggaaaagtgagaggaaaagaagaatatatatgtggtatctatacaactatattgaattatggatacataaatgatagaattatttctgattggaccagatatgggtcccccatagaaatgacagaagataggcaaaaaatcaaatgggaggaaacgctttcgatataggaatccgtatctaatgaattcaagggttccagc-aaaaaaatgaaagaaaaggggaaagaaatgacaataagatcctaatatcaaaacaaaaaggggatatggcgaaattggtagacgctacggacttaattggattgagccttggtatggaaacctactaagtgataactttcaaattcagagaaaccctggaattaaaaatgggcaatcctgagccaaatcctgctttccgaaaacaaacaaaacacaagggttcagaaagag------aaataaaaaaggataggtgcagagactcaatggaagctgttctaacaaatggagttgactgtgatgcattggtaacggaatccttccatagaaactccagaaaggatgaaggataaaactctatacatatgtatacgtacggaaatactatatcaaatgattaatgacgactcgaatctgtattttttatatgaaaaataaacgaattgttgtaaatggattccaagttgaagaaagaatcgaatattcattgataaaagcattcactccatagtctgataaatcctttgaagagctgattaatcagacgagaataaagatagagtcccattctacatgtcaatgccgacagcaatgaaatttatagtaagaggaaaatccgtcgactttagaaatcgtgagggttcaagtccctctatccccaaaaaaaggatcatttgactccttaactatttatcttatgctatacttc-----tcttttctttagcggttccaaagtccttatatttctcattcaatctacgctttcacaaaaggatccgagctcaaattttgttcacatgtgatatatgatacacgtataaatgaacatctttaagcaaggaatccccatttgaatgatccatcgtgcatatcatgactcatactgaaacttccaaagtcttttgaagatccaagaaattccaaggcctggat-aaaaccctctaattgacatagacccaagtcatctagtaaaatgagaatgatgcgttgggagtggtcgggatagctcagttggtagagcagaggactgaaaatcctcgtgtcaccagttcaaatctggttcctggcacatgatgaatgagtatctattccacaaattaattggtatggatcaacatacatatgcattaagagtctatatctacatacttacccatctaggtatctgtaaatatatccctctcctctattttctatatgagtaaagagtatctaaagtctgtaaaagaagattatgtttcctctttttttt-tgttcgtactctatctcctctcgttcaaaaagaatgttaatacttcatacatattcgaaagttggttgaaagatccaaaggtctagtctagagaaggatggaaatagacgcagcttagatacagtacaaatagaattcgatcccctttcatcttgttatatttttattttctttcatattttctgc------------------------agtccatctaagtgatgtgcgcggtacaaagttcatgatagagaactcttttagtttatcctattggttcggctcatccgaaataattatcttc-caaatttgaaaaatttgagaatctcaacgaatccccaatttcgattgtcttttccgtttttatttatttagctttagcccatacataatacgaatgatacttccattactctgtttgatctagaacagaacgtacaaatattccttgaatatttagaattgttgaagtgaagattagtttcttattattcaatgagcatcttgtatttcataaaaattaggggcaatataatccttacgtaagggccatcctatccaactttcaggcattaagatacgtttcaggcgtggatgattatcataagagattcccaacatatcgtaagattcccgttcttgaaaatccgcacttttccaaacccagaaaacagacggaattctaggattaccccttggggcaaatacttttatgcatacctcttctggttgatctacatcatactctattctcgtaagatgatacacgctagctaacagtccacctggtgctacatcataggcacattgggagcgtagataattgtaaccatatacatataaaatgacagcaatggaatgccaatcctcgggctttatttgtaaagtctctattccttggtaatcgaagcctaaagatctatgaactagtccatgctttactagccaagcagacaaacgaccctgcatcttttttatctctcccacatttttatttgtataaggatttccaatttacgaggaaatttacgaagattgacccgctgctttgcttgttattatgtacaaaaaaatcctgcctaattcgctaattcatgggaagatactgaacttttgtatttaaaaaatgtttcaggggggatctctgaagtagatggcgattgagagagtaatccttgattataattttcagtatgagtactgcgtccaacatgaaacttgtgattggtagtaaaacaccgattcccccgttgcgacctaactctatcttcatagatttctcgagatattttcttacgaagttttgttatagcatctataactgcctccggtttaggtggacagcccggcaaatagacatccacaggaattagcttatcgactcctcgaacagtactataagaatcggtactgaacatcccgcctgtaattgtacatgctcccatagcaataacatatttgggttcaggcatttgttcgtataatctcactaaagaaggagccattttcattgttactgtaccagctgttaaaattaggtccgcttgtctaggactcgatcttggtaccagtccataacgatcaaagtcgaatcgtgagcctattaatgaagcaaattcaatgaaacaacaactggtaccatagagaagtggccataaactggagagtcttgaccaattggaaagatcatttgaggtagttgaaataactgaattttgggttgttcgatcgagtaagggaaactcgatcgaattcataactgtctcaatcttgtttttgctttcttttttctttttattgtctgaatattcaggagctaagaccattccaatgctccttttcgccatgcataaactgaaccaacaattaggataagcacgaaaattaaagcttctataaatgcagatacacccaatacatcgaaactcattgcccatggataaagaaaaactgtttcaacatcaaaaacaacaaaaacgagagcaaacatataataacggattcgaaattgtacccaagcatcgcccattggttctatacccgattcataactagacagtttctccggccctttgttaatcggagctaaaacgccggaaattagaaatgccaaaataggaataagacttgatattattagaaatgcccaaaaaatatcatattcataaagcagaaacatagatgcactcctaatgaatgtggaaaatataccggattagtcgattcgaattgtcaagtcatccataactgtttagtcaaaacaacaattcattttgatcaaaccatttagtttgtttgctttggtacatgtcccgtttcaagattcatcgactggaatcctatttctattccacttacttcgagtttatttttatatagtataaatatatattgctcttatac---aaaaaaaaactttctagcttccacctcgcctcggagtctctctaaagaaaagtaattcaatattctcgttttttgtttaaaatttcgaattctatatttttattcgagatttttattataaattgaaatccatttggattctatttttatgactaaaataatccaaaatagaagtc-tttttttttttcaaattccggcttgtacacaaatatagtagatcggtcctagatccatgtgacttactattagattcgattgggattggattaggtttcggttggactttttaactgggctcatgtcattacattattttgactttaaaaatgcatcac-accggaattaggtaggtagaccaaagaaaagaagaatcaccaattctttgattgtggacaggaaaagaggaaaattcatatctaatttacctacgaagattaatgaagaaaaat---aaaaaaaagtgtgtttatccgagattggaaaaactatccattgaaatgcgtttttgttttcagttttatgctctgctctgaacaattctcgagagcgagcttatgggaatgcctttatttcgatgaaccaggcaaccggcttgttacacagaacaaacaatacaataatgaggaaatgaaaacgatacatttttttatttgaatcatttta-------tttcatttagggctatacggactcgaaccgtagaccttctcggtaaaacagatcaaacttattattatcaaaatgattcgaactgtttcaaagacccaacatgca----tttttttttgcattgggctctttcattaactgatataaatatcagttagttcaccatactttttcttgacagaaagataaggagatggctccatgcgctcggattcattatttgtattctgatccaggagcactaccaaagtgtttcaaagaagggttatcttgacgtaggtttgcctctggcctagatcaacctaagttaaatggagtctctatcgctctgcttaaaaaataaaatatgaaacttcatacaccttaaagttcataggacgaaaagata--ttttttttttgaggtccttatgctcattatgcctagcattcaatagactgggtattcaccttatcaatatctcaaatcaggttctatttggcgcctaaatgggcacccaaattggaccgaatgtcaggctattgttccctcaaagtcatggagtaagacatctatttctcaataagatcaattcttttgattgcaggatggactcccctgaaaaacattggcgcgcgtgtaaacgagttgctctacctaactgagctatagccctt-gtggttgcgatacatattttatcatgtagataatttcttgtcaagatgaatcttccatgatccaacatcatagctttttgattagtattgcttataagtaatattctatttataatccatcgacgtgatggatccta-ttttttctctttgtgatgataaatgacctacttaacccagtggttagagtattgctttcatacggcaggagtcattggttcaaatccaatagtaggtagaacttattagataccagagtcaa-------tggtatctaataagtttttctactcaccttattttctttttttcgttgtgtcataatctgattctacttgattggatttgattgtattcaatcggcagaatcaaaataagtcgtataaacagaatttcttttgattattcggat----gcaccgactagttacgaaatcgcattgatagcctctactcgtgtcctagctcgtctgagagctagatttgcctcaattctttgtctcttgccttcagctttcttcaagttagcttctgctatttcaagagtttgttgagcttcttggagatcaatgtcactactcttctccgcatcatttactaaaacagtaatctcattattgcctattctcgcaaaaccacccatcagagccatcgttaaccattggtcgttaaggcgtattctcaaaatacctatatctacagctgtggcaataggggcatgatttggtaatacgccaatttgtccactattagtcgataaaatgatttctttcacttctgaatcccaaacaattttattaggggtcagtacactaagatttaaggtcatttcttcaaattgctctccgtttctaagttcatagccttcgcggtagcttcatcgatgttacctaccaaataaaaggcctgttcaggaagactatctaattccccggaaaggattaattgaaaccctctaattgtttctgctagaccaacatattttcctggagaaccagtaaaaacttctgctacgaaaaagggttgtgataagaaacgctcaatttttcgtgctcttgctacggttaaacgatcctcttctgataattcgtccaaaccaaggatagctataatgtcctgaagttctttgtaacgttgtaaagtttgcttaactctttgtgcagtttcataatgttcctcaccaacgatccgaggttggagcatagttgacgttgaatctaaaggatctactgctggatagatgcctttggaagctaatcctcttgatagtacggtagtagcatctaaatgtgcaaatgtcgtggcaggagcagggtccgtcaaatcgtccgcaggtacataaactgcttgaatcgaagttatagaaccctctttggtagaagtaattctttcttgtaaagtacccatttcggtactaagggtgggttgataacccacagcggaaggcattctacccaataaggcagatacttcggatcctgcttggacgaaacggaagatattgtcgataaatagaagtacgtcttgttcattaacatctcggaaatattccgccatcgttagggcagtcaaaccaactcgcatacgagctcccggcggttcattcatctgaccatagactagagctacttttgattctgcaatattttgttcattaatcacgccagattctttcatttccatgtaaagatcatttccttcacgagtacgttcacctactccgccaaatacagatacacctccatgagctttggcaatgttgttgatcaattccataatgagtactgttttacccactccagctcccccgaatagtcctatttttcctccacgacggtaaggagctaaaagatctactactttaattcctgtttcaaaaatagataattttgtatctaactgtataaaggcgggcgcagatctatgaataggagatgttgtgcgagtatctaccggacctaaattatcaacaggctctccaagtacgttgaaaatccgtccgagagtcgctccaccgactggaacacttagaggagctcccgtgtcaatcacttccagtcctctcattagaccatctgtagcactcatagctacagctctaactcgattatttcctaataattgctgtacttcacaagttacattaatttgttgaccgacggtatctcgacccttaactaccagagcgttgtaaatattaggcattttgccggggggaaaagctacatccagtaccggaccaataatttgagcgatacgccccaggtttttgttttcaagcgtggaaaccccaggatcagaagtagtaggattgattctcataataataaagtaaaatatgtcgaaattttttgcgaaagttatcgaatcaaaaataaatgttcgatagcaagttgatcggttaattcaataagaactggaagttagcactcgatttcgttgggaccatccaaccgaatccgattcaattgtt--tatttattcaatgagtaaattttcaagttcacccaacccattttcaaaatatcaagtgaatgaataagactcgtgagaaagtctttcatttgtctatcattatagacaatcccatccatattatctatgtaattcgaacctgaactctatttacgattcattatttttctctcattggcccttatttcatttcttattttcatatttcagcatatcaatttatgcctagcctattcttttttatacctttttatggatgaatcccacacattttcacatctaggatttacatatacaacatatatcactgtcaagagtgaatttcttattatttcgatatttcgcttc-aaaaaaaaaaaaaggataagg---gattataaacttgagaaatcaggattgggttgcgccatacatatgaaagagtatacaataatgatgtatttggcgaatcaaatacatggtctaataatgaaccattctgattagttgataatattagttgagaattttgtgaaagattcctgtgaaaggtttcattaacgcctaattcatgtcgagtagaccttgttagtgtgagaattcttaattcatgaattgtagggagggacttatgtcaccacaaacagagactaaagcaagtgttggattcaaagccggtgttaaagattacaaattgacttattatactccggaatatgaaaccaaagatactgatatcttggcagcatttcgagtaactcctcaacctggagttccacctgaggaagcaggggccgcggtagctgctgaatcttctactggtacatggacaactgtgtggaccgatggacttaccagccttgatcgttacaaaggacgatgctatcacatcgagcccgttgctggagaagaaagtcaatttattgcttatgtagcttatcccttagacctttttgaagaaggttctgttactaatatgtttacttccattgtgggtaatgtatttgggttcaaagccctgcgcgctctacgtctggaggatctgcgaatccccgttgcttatgtgaaaactttccaaggcccgcctcacggcatccaagttgagagagataaattgaacaagtatggtcgtcccctattgggatgtactattaaacctaaattggggttatccgctaagaactacggtagagcagtttatgaatgtctccgtggtggacttgattttaccaaagatgatgaaaatgtgaactcccaaccatttatgcgttggcgagaccgtttcttattttgtgccgaagcactttataaagcacaagccgaaacaggtgaaatcaaagggcattacttgaatgctactgcaggtacatgcgaagaaatgatgaaaagggctatatttgccagagaattgggagttcctatcgtaatgcatgactacttaacagggggattcactgcaaatactactttagctcattattgccgagataatggcctacttcttcacatccatcgtgcaatgcatgcagttattgatagacagaagaatcatggtatacactttcgtgtactagctaaagcgttacgtatgtctggtggagatcatattcactctggtaccgtagtaggtaaacttgaaggggaaagagaaatcactttgggctttgttgatttactacgtgatgattttattgaaaaagaccgaagtcgcggtatttatttcactcaagattgggtctctctaccaggtgttctgcccgtggcttcagggggtattcacgtttggcatatgcccgctttgaccgagatctttggagatgattccgtactacaattcggtggaggaactttaggacacccttggggaaatgcaccgggtgccgtagctaatcgagttgctctagaagcatgtgtacaagctcgtaatgagggacgtgatcttgctcgtgaaggtaatgaaattatccgtgaggcttctaaatggagtcctgaactagctgctgcttgtgaagtatggaaggagatcaaatttgaattcgaggcaatggatactttgtaatccactaattaccgttcgttcccttaattgaattgcaattaaactcggcccaatcttttactaaaaggattgagccgaaccgaatacaaagatcctattttatatatattttggatagatacatacttgtatatctatacaagatcttaaatacaaaatcgaagactaaacaa-----ttcaaatgtttctattgtggtttgcatccacaattaatcctatggatcaggattggagtattctgttatatctcgtagttttggaccgtggatcgagccaagtatcacaactacttctacccatcctgtatattgtccttttcgttccgtgttggaatggatttttagacgagattttacgaaaaatgagttcataagagagaacaaatatttttttttatgcaaatttgacacgacatcggagaaactactctttatatttttaattaataaatggaaaatggattccatcatattgaagtgatatcccgtatttctacaaaagagaataatttctttcaatattcactcg------ttattagttaataatcctagtgattggatctatatgcttattcttatatgaaatgatatattcaaatgctttttcatcgaatgactattcatctattgtattttcatgtaaatagggggcaagagggctctatggaaaaacggtggttcaactcgatgttgtctagcgaggagttagaatacagatgtgggctaagtaaatcaatggacagtcttggtcctattgaaaataccagtggaagtgaagatccaattataactgatacgtataaaagcattcctcgttggagtgatagtaccggttctaataatgttgatcatttatttggcgttcgggacattcggaatttcatctatgatgagacttttttagttaaggatagtaatggggacagttattccgtatattttgatattgaaaatcagatttttgagattgataatgatcattcttttctgagtgaagtagaaagttctttttatagttatcggaattctagttatctgttgaatgacgtatctaagggtaacgatccccactatgatcgttacgtgtataatactaaatctagttggaataatcatattaatagttgcattgacagttatcttcattctcaaatccatatcgatagttacattttaagtggtagtgataattacatttctagttacatttgtagtgaaagcgaaaatagtagtgaaaacaagaattccagtataagaactagcaccaagagtagtgatttaactaaaagttctaatgatctcgatgtaactcaaaaatacaggcatttatgggttcaatgcgaaaattgttatggattaaattataagaaattgtttaagtcaaaaatgaatgtttgtgaacaatgtggatatcatttgaaaatgagtagttcagatagaatcgaacttttgattgatccaggtacttgggatcctctggatgaagacatggtctctctggatcccattgaatttcattcggaggaggaaccttataaagagcgtattgattcttatcaaagaaatacaggattaactgatgctgttcaaacaggcacaggtcaactaaatggtattcccatagcaattggggttatggattttcagtttatggggggtagtatgggatctgtagtaggcgagaaaattacccgtttgatcgagtatgctaccaataaattgctacctcttattctagtatgtgcttccggaggagcacgtatgcaagaaggaagtttgagcttgatgcaaatggctaaaatatcttctgctttatatgattatcaatccaataaaaagttattctatgtatcaatccttacatctcctactactggtggggtaacagctagttttggtatgttgggggatatcattattgccgaacccaatgcctacattgcatttgcgggtaaaagagtaattgaacaaacattgaataagacagtacctgaaggttcacaagcggctgaatatttattccataagggcttattcgatccaatcgtaccacgtaatcttttaaaaggcgttctgagtgagttatttcagctccatactttctttcctttgaatcaaaattttatcaagtagagctttaagttccattattttctttgtggtgaaaaagcaattagtttatcagaatcaaggtcaaaaccagaagactcgggttttcgttggtgatactagatctaattgtagaaataataaaaagtggtagaaaactctttt---tttttttggaga--tctttttttttacc------catattcctgattagtaatcagatagtatctataaacaagataaaagagcgaattctgcttttcgcgaaatttggcaaggcaaataaaacgtatttaatgttcccttctaacgtatgtatatataattcaaatatagatatagagtcttgcatctttctatatctcgcccgaatctccattatgactaataatccctgttggatcgaattctaatgaatctttaggggattttgtaagaaactctttccttttattcaattcaaattagaagacaagaacaaaataataaaagaagagtaatagatggattatcatacatatattccatgtagaaaaatgaaatgaata-----agttacttagttctatagtccttgcacttataatatactcaattattatatatactcacttatagtataattatatacgaatttgaattaataactcatttttaaaatatataaaatctaagaataacaggtacaaatattaaatggaggtacccattctatgacaactctcaacttaccctctatctttgtgcctttagtaggcctagtatttccggcaattgcaatggcttctttatctcttcatgttcaaagaaacaaaattttttagatctgatgggaccaaatctcatccg--tttttttttcaagacttatatttggatcggaacacgtatatctatttagtggaatagggtataagatgtggctttcgccgaacataaattaaatgaaagagctcttatgcatgcggaaacataatatatggttaaaattcttatagctctttttaaatagatcaggatccgcggatgtctgaaatggaaagtcaatttatctaaatgggt--------gtagatatctataggggatcatatgaggtagtattttagaccgaaccaattcgatgaattacgcctaaaggttcacatcagatcataatagtgctagttgatgagagttatttcggaaacaaaaaaagtaaagtcaaatttatttgggttattctctaaattccaataaaatgcaactggatctagtatgagttggcgatcagaacatatatggatagaacttataaaggggtctcgaaaaccaagtaatttctgctgggcctttatactttttttaggttcattaggattcttattggttggaacttccagttatcttggtaggaatttgatatccttatttccgtctcagcaaatccttttttttccacaagggatcgtgatgtctttctatgggatcgcaggtctctttattagctcctatttgtggtgcacaatctcgtggaatataggtagtggttatgatcgattcgatagaagagaaggagtagtttgtatttttcgttggggatttcctggaaaaaatcgtcgcatcttccttcgattccttatgaaagatattcagtccatcagaatagaagttaaagagggtatttctgcccgtcgtgtcctttatatggacatcagaggccagggggccgttcccttgactcgtactgatgagaatttgactccacgagaaattgaacaaaaagctgcggaattagcctatttcttgcgtgtaccgattgaagtattttgaaatgaactgaaaaaatggttctcatcaggagggag-aaaaaaatcctaataatacccctgcctaacttaactgaagtttcttcagaacgctcattcgagccaaaacagatgtatatgggaacatccataaaacaaaactgccttttttcgcaaaaagggtcttttatacgtattgtggaaatccattcaactcaattcagtaaccaaacaagtaacaaatcgaaataaataatagattcatctcatatattcaaacatttcatttcagaatccagaattttttgaatttatacgttagatacagatagatcatttcttgtgcattatctctctttcttttgtcaatcgacctttctttttatccttattt-tggggctccttaatgaaatgaccaaacgagtggatctcttataacgataactaatgataactatccaatttctatcttgttttgccactcaacatcgaaaaaagagggaatagattcataggttcgataccttgtaataaaactcatgcttgatagaaatattagatcgcatagagtcgacaaatggggtgggttcattaagaattcacagatg---aaaaaaaaaaatggcaaaaaagaaagcattcactccccttctatatcttgcatctatagtatttttgccttggtggatctctctcttatttaataaaagtctggaatcctgggttactcattggtggaatactaggcaatccgaaacttttttgaatgatattcaagaaaagagtattctagaaaaattcatagaattacaggagctcttcctgttgaacgaaatgataaaggaatacccagagacacatctacaaaaacttagtatagaaatccacaaagaaacgatccaattgatcaagatgcacaatgaggatcgtatccatacgattttacacttctcgacaaatataatctgtttcgttattctaagtggttattctattctgggtaatgaagaacttgttattcttaactcttgggttcaggaattcttatataatttaagcgacacaataaaagctttttctattcttttattaaccgatttatgtatcggattccattcgccccatggttgggaactaatgcttggctctgtctacaaagattttggatttgctcataacgatcaaattatatctggtcttgtttccacttttccagtcattctagatacaatttttaaatattggatcttccgttatttaaatcgtgtatctccgtcactcgtagtaatttatcattcaatgaatgactgaaaaactatctactga------------------tattaatccaattataatgtttgtgactttgtacataagcaaagcgttccaaattgtacttactcgttctatttctccatagataggggtt-ttcctatatttcagtaaacttatttcagtaaatagcagaatcgtggatagggaactagactagcgacctacctaatttattgtagaaattttcgggctcaatgattggaccatgcaaactagaaataacttttcttggataaaggaacagattactcgatccatttccgtatcgctcatgatatatataataactcggacatacatttcaaatgcatatcccatttttgcacagcagggttatgaaaatccacgagaagcgactgggcgtattgtatgtgccaattgccatttagctaataagcccgtggatattgaggttccacaaacggtacttcctgatactgtatttgaagcagttgttcgaattccttatgatatgcaactgaaacaagttcttgctaatggtaaaaaagggggtttgaatgtcggggctgtccttattttacccgaggggtttgaattagccccccccgatcgtatttctcccgagatgaaagaaaagatagggaatctgtcttttcagagctatcgccctactaaaaaaaatattcttgtaataggtcccgttccgggtcagaaatatagtgaaatcacctttcctattctttctcccgaccccgctactaagaaagatgttcacttcttaaaatatcctatatatgtaggcgggaacaggggaaggggccagatttatcccgacgggagcaagagtaacaatactgtttataatgctacagcagcaggtatagtaaacaaaattttaagaaaagaaaaaggggggtacgaaataaccatagcggatccatcggatggacgtcaagtggttgatattatccctccagggcccgaacttcttgtttccgagggtgaatccatcaaacttgatcaaccattaacgagtaatcctaatgtgggtggatttggtcagggagatgcagaaatagtacttcaagatccattacgtgtccaaggtctgttgttcttcttggcatccgttattttggcacaaatctttttggttcttaaaaagaaacagtttgagaaggttcaattgtccgaaatgaatttctagatccgcaaatttatcaacatcaaatcaagttcgtaaaaagaaccccactttttggcaattatgtatgataaaaaaattatgaaaagccttt------tttctattcttttttctatcagatgtcgggaattacttgtaccgcattcctagtcatagtatgtatattgtgaagaaaattatttcaaattaccccttc---tttttttttatccaaattggagtggtgtgactatgtcattagtgtcagagtaaaatgtcctagaatgcattaatagttttctagttttctattcgaatagaataaaattctactagatactagacataattaagcggaaaatagaaaggaaagaatagatgaggggaacaaatgattctaggagggattattcgtcttcctagtgttcgacacaaggaagggaattttccacatccctttcttgtgtcgaaataataatgattcttgatcccggttcgtcaaagattcctattcttcgtttctctttttccagatttatcataatcttttttttttttttagatttattacgttacgtgtaagaagtagtggacaaacaaaaaagagagggaactttattgagcaaatagaacttcttcaatgaacttactaaaaaaatttccattttatttggatggagatactaaaataaatagagtaggattctattagcatagatagtatagaaaggatttgcctcatatctgatctaccgaaatccatatatatttttgtgtcatccaggaaattgagtgactccttctttcttctaacttttaaagtattgatagatactatcgaggaatagatggtcggaatcaatcaatgaggttcatttttcaaaaacaccatccg-aaaaaaatagaatggggttttttgaaacatcggaaaaggggatcggtttgttttgtcatttatacgagtaaaatagtatgattattaagaactcaacgagaccttccccctcgaatcagacaaaaaaagaaggggtagatcccgttgagttcttacgctttcatgtctccaactcagttcatccgattactacagggatgaacccaatcctgaatatgaaccataaaagaaaatgcctattaaaccgatcacaggaataccagctacagtacctattagccaaagaggaatccttccagtagtatcggccatttaccccacttccctccacattttatcaagtggtcatgctagagacataaacagccatggataattatgagatgagatccgtccgaatggtataagagaatttcaactattattcttattctctttcgttctcttaattgaagaaataattggaaaataaaacagcaagtacaaaaatgagtaataacccccagtagagactggtacgattcaattcaacactttgttcgttcgggtttgattgtgtcgtagctctataattcggattaggtttatcgttggatgaactgcattgctgatattgaccccaaaaaagaaacggtaggtacagctagtccatgaacagccaaccatcgtactgtaaaaattggataggttcgatctatggtcattggggcctcctaaaaggatttactaaattcatcgagttgttccaaagaatcaaaacggccagttattaatggaattccttgtcggctctctgtaaaatactcgtttggccgagggcttccaaacacgtcgtaagctaaacctgtgctgacgaataaccaacccgcaatgaatagggagggtatagtaatgctatgaatgacccagtatcgaatactagtaataatatcagcaaaagaacgttctcctgtgcttccagacatctcaagctccacatattcttgtacagtcaaagggggatcgattccgtaaaagatgagatcagtaaatggaaatttactgaaattaaatctttgtgagatcgtcaatattgtaccgagggtgtctttagagtataccgaatcagtatagctatccttcttctgacacagcaatgcaatttcaatcagtatcgcaatgaagtgctagataaatcctttcttccttttttgttgcttgtcgatgtagaaccgtgcgccacaccattccattcaatagaaaattccttcaattcttgtagtataggatttctatcccttattggcttcggaatagaaactgaagatcaggtaaaatgtgaatccgacgagttggtttctaataattaatgaagtagattctcatattcacacaattcgattagatgtgaaacctttaaatttcctttcgtgattgtagaacagg-tttttggaatc-ttttttttttcattttaaagaattggttagccgtccagtaaaggtaacagtagtagatagtattcgatgaaagaactaaaaaacgaataaaataatagtaacaatcaatattcgtgatgcgcgcattgttgtattagatctaaaggttctttcttgacctaactacaaggaagggctttataatatagaaagac---aaaacgtagaacctagaaataactaatataaattactagtcttagaatcaagttgaaccaaaagaaagattttacttttttgagtgatcctattgtgtgatatctttttttattttttctcattggagatattatgtgaatgaacctactacggaatctaatgagttaaaatgaaagtcaaagttgttatgttataaggtcactgttcgttataaaatagaaaatggattcgatacaat-aaaaaaaagtaaatgatccaaatagaaatttgtttctaattttattccatagtgattgaaaagtgattcaaagagagtttcctttttgaatgaagttacacgacacagttattattttaatattagtttactcaggagttgcccaataaatctgttgattcggaatcaggggatgggtagctgtcacagataatgaatccatttctttttcgacctctggcactctatccttgttaaggccgtctatcaaaatggatgaatcaaaaactttcaattgaacttattctttcaattgatatttttgcttatcctcgtatctttcaaaaatggaaacttaggtaagtgctttataaaccatatgtataaaaagaacatatttcgtttagccccttcatgcttactataactagttatttcggttttctactagcggcttcaactataacctcagctttatttattggtctaagcaagatacggcttatttgaaattaattgaatgaacaatttataaaacaaaatctttttgtgggattccatgtattctatagttccttaccgcgtcaattgccaattattagtcattgagatttatgggcaattcggattaatatttagggatagatattacctctct-tttttttttccctttcaaacaaattgaaatgattgaagtttttctatttggaatcgtattgggtttaattcctattactttggctggattattcgtaactgcatatttacaatatagacgtggtgatcagttggacctttgattaattagcatttc--tttttttttattattatttattgacctcctcctttcttttctttaatccacaggaggtcaaattctgattcctgttcaagtgagtgaccttatt----tcagtgtaatttgacctaacaagaacggaatcacgctctgtaggatttgaacctacgacatcgggttttggagacccgcgttctaccgaactgaactaagagcgctttcttatcacaatagataagactgttcgcaattgtgattcttttcccaataaatcttgcatgcgtatactatcatatatagtatcataaaatgaaagattatgtctgtccaattttatcgatctcaatcgatccctcattactgctcagaggataaataat-----------aggtagggatgacaggatttgaacctgtgacattttgtacccaaaacaaacgcgctaccaagctgcgctacatccctttcaattggtctacagtgtcattgtagagaatccccgtcttgttttccatagtgttatttcttccattgatatacactatttatattgccgtttcttctttttgggctcatat-------catataataataaaagccttatatacatgcatatggaactgagggtcaaaaaatgaatatttttcaggaatgttcaggaagaaagagacatagttttctgttttaagaaaagaaaggaaaatcttatctaccgaatcattgtacatttcaatttgaattagggattcccc--------atacaaatacaagtggtccttaactacatatgcatccgatcatatatgtattgccgttatgtattacattacaataaagaaggagggttttcaatgcgagatctaaaaacatatctttccgtggcaccggtactaagtactctatggttcgggtctttagcaggtttattgatagagatcaatcgtttattcccggatgcgttgacattcccttttttttcattttagttattgacatgggaaagattgaagaagattagagatgcaatctaatatctgtaactaattcctct-ccccctcttttctctttttagaataagggaggaaagagaaagaaaagaataaaagtggattcaatctcagcgaaacctggattcaggcttgaattaatttaataatagaatgagaacggtaatgtgggtctagggca-----acagtatcatacaagatacttaaataagatactgtactttaattagttaattagaaatcgagttcgaaaccgtagtattacttattatttactattactctattgattgtaacgaaatctttcataattggatttcgagttagcaacttctatttttttgttcctttcttattcgcttcagatcgaaaaaatagaagagttgagcgaatcaaaaatccaaaggaggttcatggccaagagtaaagatgtccgagtaacggttattttggaatgtacctgttgtgtccgaaacggtgttaataaagaatcaaagggcatttccagatatattactcaaaagaatcgacacaatacgcctagtcgattggaattgagaaaattctgtccctattgttacaaacatacgattcatggggagataaagaaatagattgaagagggtctgtttgtcacccttccaaggaacaggaaaaatgacatattatagatataacatatatttaaatataaataaaccaaatcctatttcttaattctaatttcatttttgatccgactgaaataggattttcaggataaggaataaacaaaccatggataaatccaagcgaccctttgttaaatccaagcgatcttttcgtaggcgtttgcccccgatccaatcgggggatcgaattgattatagaaacatgagtttaattagtcgatttattagtgaacaaggaaaaatattatctagacgagtaaatagattaaccttgaaacaacaacgattaattactattgctataaaacaagctcgtattttatctttgttaccttttcttaataacgagaaacagtttgaaagaaccgagtcgaccgctagaactactggtcttagaaccagaaataaataggcttactcgtcaatcgaatcaaaattccaatccgaactcaaacgcagattgatgttttgttctaaaaatccgagaattcagatttgattgtcgtgtcgtaag-aaaaaaaagatttactcttccccgattctttgattcttttttttattgaatgcgttcgctcattttgacgactttcccatattatccattttttatcatacgaatttctactataccttcccggagttcattctccggggaacgtcatttagaattttactgtggattccttacaacccccttattttatgatctcattggaaatcatagaaagacaattcctatttaatatagctatttgtgcaagtattttacgattaagaagcaattgcctcttatgcagatcatgtattaatttactataactataggataccctattctcgcgaattaccgcgtttatccgagtgatccacaaacgacgaaaatctctcttttgcctatctctatcccgatgggccgaaaccaaagctcttattttctgttgagtaatagttcgagtaagtcttgaatgagccccccgaaagcttgatgcaaataaacgaatttttgttctacgtttacgagctacatatcctcgtctaattctggtcattgaataaatgaaactttgatgaataactaatagatttccgttctttcagttattcttttcctctttactggtcgattaataacaaaacggattcttccaatgtataaaataaaaattccaatggcttttgctactataaccttcccgaccacta--ttttttttttcttttttatagcca------cgcgaaataataaatttattgatactgggtatcaaaaacttagtaaataagtaaat--------------aaaaaaagtagtaaatagctaaagaaatagtggttccatcgtttctatggttacttcttaaacggtgaggtcttctctatacaccggagccctttcctttatttaatcaatattcttggtaacttgtacagttcacaccctttggctctacccatgaattatccagtaataggtctttcacaatgagatccacccatacagtaacggtagttaattatgaaggttagctaggtagctgaccctattagtccgttcttgcaagagcgggaacataatttaatttttctgcttgttaaataggctttcccccgcttaatgaataaccatttgttaccaatggggaattgcttctcatcttaaattgaggtggttggatttgcaccaatggaaaccataaatttcatacacaggaatataatggatcttttttatttttagatagtgaatggggttcgttcattctatcctattcactggtactgatcattgatactggaaaaatactttcctttcttgtgtaccagctcatgatctgaacgagtcgcacatacaccctagtacatgttcctcggcgctgaggacatccccgaagggcgggggatttcgtgacatttctgattggctgtcttgtctttctaataagctgtttaatggttggcatgctgaatcgtatacataataggttggtttagatcgaccctaaccggataattatgcatttcttcgatttatatttaatagaatattaaacccggtaagaatataaataaaagctcaatcaaatcccagatttgcgtaaaatcccttctatatttcattcaactgctacaagatcaacaattccatgagcttgggcttctgttgctgacataaaaacatccctttccatgtcttcggatacaacccataagggttttcccgttctttgtacataaacccttgtgatggtttcgcgcagtttcagtagttcttccgcttccaggacaaattctcccgtttgtgcctcgtaaaaagagctagcgggttgatgaatcattaccctgatgatataacataataaatgattcctctatcttgcatgatgaggcgaaaac--aaaagaataaaataacaagaaaaaagatagaattgaacaaccgtacaggcatcttttgtgcagtgcatacggctctataatggattttagttttaccttgaatcgaataaagataaaatataggatctatcagacccagatcagcaaataatccaattaccacccttcctttcataggagttaaaaaatactatgatggttccgttgctttatatattgatttcgtctgtgattcagcaatcccaaagtttctttttgatccgatccaataaggaaaaagaaaatttgta-tttttttactatttcataac---------ataaatattgttaagattcttccggtgtgaaaacaaaaaaagtttgtgacgctgaaatggactcccgatagataagaaaaaatcggaaataccttttatctcatactactctttcgatacataatctaatgttttgaaaaaaaaaaatttgcatatcgaattcgaagtgccatgctattattacttaatatttctatttcatatggcgaaggcatagtc----ttttttttctcaaataaaaataaaaaactcattggcgccaagcgtgagggaatgctagacgtttagtaatttctcctccgaccaagataaaagatcccattgaagcggccaatcccatgcatattgtatgtacatctggtcgtacaaattgcatggtatcataaatagctactccgggtattacccatcctccgggcgagtttataaacaaatacagatcttttgtatcatcctctatactgagatataccataagaccaataagttgatttgagatctcactatcaacctcttggcctaaaaaaagcaatctttctcgataaagtcggttgattaggatcaaattgtatcccttaggaaccgtacatgcaccttttgatgcatacggttcaaaaaaattgcg-----aaaaaaaaagaatcaatgtgtagattctagcccccctttgtaggctctttctcacttttaacgaaggaacgttttcttccatttttcaagaaagataagttttagcccgtttccctataaatatataatataaaaaaatgactaaacttatcgaactaacttctcattgatgtattgtttcatcgagatccaatccaaatcacgatgtaattttcttgttcttgaatgggcctcttcaattattttaggtttatgctctactccaggtaaagatatgcccgatttctatttgcacatataggacaaatgctcccaataccacttctttttgctacgacttcc--tttttttttcaactcatttgatgttttccgccaaatactcgaagtattcatcctattattcgatggattaacacgttgctcctatttttaaagaacactttttatgatacaagtagtaattatagatatattacgaattgg-tttttttataaacggagcctgaatacttcattttattggtccaaccaagtcaaccataaattattctaattgataatattaatctggatcccccaaaaatggatctaattgcacttcacgctccaaatttttgatgattcaatcaatctttcttgggcgaagcagaggatatctcgatcgggggagagaacggggaaatcccatatgacccaatatatctgacaagtcgcactatacgtcaacccaagatgcatcttcctctccaggacttcgaaaaggtacttttggaacaccaataggcataaaatgaaagaaaaaaattaagtactatatttcactttgatgtggaaacgtaacaacgggtttattgtcttcataatattggccgttattctattttaatatattttatccatatattggataaggtcataaaggaaaacagaataaataatgtaactcaaattattacgaataggtccttcgaatgatgaacaagtatggatgcattcgctcatagaaaactggctcaaccccccattgcgtattggtacttatcgggtatagaatagatctgtttctctttgttcctacgaacagaattgttccattattaccaacagaatagaacaaatattaactcttgctctgcgataatcccctgaaggggggaggtccatagcatagttttttcaatgcaataaagttacatagtgtctatttttatttgataaaggggtatttccatgggtttgccttggtatcgtgttcataccgttgtattgaacgatcccggtcggttgattgctgtccatataatgcatacagctctggttgctggttgggccggttcgatggctctatatgaattagcagtttttgatccctctgatcccgttcttgatccaatgtggagacaaggtatgttcgttatacccttcatgactcgtttaggaataaccaattcatggggcggttggagtatcacaggaggtactgtaacgaatccgggtatttggagttacgagggtgtggccggagcacatattgtgttttctggcttgtgcttcttggcagctatttggcattgggtatattgggatctagaaatattttctgatggacgtacaggaaaaccctctttggatttgcccaagatttttggaattcatttatttctttcaggggtggcttgctttggttttggcgcatttcatgtaacaggtttgtatggtcctggaatatgggtatccgatccttatggactaactggaaaagtacaatctgtaaatccagcatggggtgtggaaggttttgatccttttgttccgggggggatagcctctcatcatattgcagcagggacattgggcatattagcgggcctattccatcttagtgttcgtccgcctcaacgtctatacaaaggattacgtatgggtaatattgaaactgtcctttccagtagtatcgctgctgtcttttttgctgcttttgttgttgctggaactatgtggtatggttcagcaactaccccgatcgaattatttggtcccactcgttatcaatgggatcagggatacttccagcaagaaatatatcgaagagttagtgctggactagccgaaaatcaaagtttatcagaaacttggtctaaaattcccgaaaaactagctttttatgattacatcggcaataatccggcaaaggggggattatttagagcgggctcaatggacaacggggatgggatagctgttggatggttaggacaccctatctttagagataaagaagggcgtgaactttttgtacgtcgtatgcctaccttttttgaaacatttccagttgttttggtagatggagacggaattgttagagcggatgttccttttagaagggcagaatcaaagtatagtgtcgaacaagtaggtgtaactgttgagttctatggcggcgaactgaatggagtcagttatagtgatcctgctgctgtgaaaaaatatgctagacgcgctcaattgggtgaaatttttgaattagatcgtgctaccttgaaatccgatggtgtttttcgtagcagtccaaggggttggtttacttttggacatgcttcgtttgctttgctcttcttcttcggacacatttggcatggggctagaaccttgttcagagatgtttttgcgggtattgacccagatttggatgctcaagtggaatttggcgcattccaaaaacttggagatccaactacaagaagacaagcagtctgatacaacattgctctggtatctttcgcctctattttttttt-ta----------agggtactagataaatcttaatttgaatcaccacccttttctttgacccttgctctttctttatccgggagatgctcccaaataaacaggtatggaagctataattgtaaaccacgatcgaatctatggaagcattggtttatacattcctcttagtctcgactctagggataatatttttcgctatcttttttcgagaaccgcctaaagttccaactaaaaaatgaaatgatttttcattatctcaattgaagtaataagcctccccatattggggggcttattacttcaactagtccccgtgttcctcgaatggatctcttagttgttcagagggttgcccaaaagcggtatataaggcgtacccagtaaaacttacaagtaaaccagatatagagatggcgactagggttgctgtttccattatt-----atttcaagaccacggtgggtctatgataagatcgtttatttacaacggaatagtatacaaagtcaacagatctcaattaatacaataggatttatggctacacaaaccgttgagagtagttcccgagctcgtccaaaacgaactaatgcagggagtttattgaaaccattgaattcagaatatggtaaagtagctcctggatggggaactactcctttgatgggtgtcgcaatggctctatttgcgatattcctatctattattttggagatttataattcttctgttttactggacggaatttcaatgaattagatccataagaactatgaattcttagcttttcaatataaagtgaatcatttagggctcggatttctagcccattctattttggtagttcgaccgcggaatttctttgtttctgtatttccggaatatgagtgtgtgacttgttataattgatcctattgatagtacagagaatggatctgtcatcttgatagagatgggttttatctcgtcggatatttattctagtatctggaacacggaatatatgaaatagatcacgaaatttttaaactaggattcatacttaatattcagaccccgtggccggactccaaaaaaattgcaaagaattagaagttataaatcgaaagatttttcttc-------ctcctttttatgcttattttgaccaaaggaaaactatttctttggatttttagtcattatatctattcatattcattgaataagtgatgaccaaaaggttcttactcagggaatctttggatttagcttgaaggttttattgaatcatcgtggttatagtatgaatcttaggtttcaattaattcatagggtcttaacaagaaaatccctatcaataataaagaaaacaaaagccgtattacacacaaataaaaagaaaaaatc-aaagaaaactaaatagggaaagagaggattcaagaggccctt-------------aatgatcaatataaagacgaatgagccgacttgatattttggcattatcaccacaaagaagagctttcgaatttttattatttcgtatcttcagagaagattgaatcaaaggataaagtagtaaggagtttcaaactttc--------tattacatatccgtttcaacaagtatttgggtgtttatgtttgagctgtatgagatgaaattctcatatacggttctcagagggggagtcctcttggtttacctatctcaataaagtctatgattggttcgaagaacgcctcgagattcaggcgattgcagatgatataactagtaaatatgttcctcctcatgtcaacatattttattgtctagggggaattacgcttacttgttttttagtacaagtagctacggggtttgctatgactttttactaccgtccgaccgttactgaggcttttgcttctgttcaatacataatgactgaagccaactttggttggttaatccgatcagttcatcgctggtcggcaagtatgatggtcctaatgatgatcttgcacgtatttcgtgtgtatctcaccggtggatttaaaaaacctcgcgaattgacttgggttacgggtgtggttctgggtgtattgaccgcatcttttggtgtaactggttattccttaccttgggaccaaattggttattgggcagtaaaaattgtaacaggcgtacctgatgctattcctgtaataggatcgcctttggtcgagttattacgaggaagtgctagtgtgggacaatccactttgactcgtttttatagtttacatacttttgtattacctcttctcactgccgtatttatgttaatgcacttcccaatgatacgtaagcaaggtatttctggtcctttatagagaagataaatcatattgatttgtaatcaatcatctatcacttagggtaggaacactagtatttcattgctataagtatggattattgaaaagaataagacatgtatttggatatttcccttcaactccacaatattttattatttaatttatttgacacgaatagttgaagtggattctccgaagagaaaatggattatgggagtgtgtgacttgaactattgatttggccatgcagatatatgttatctgccgcattggcattcacaaccaaatgtgtctttgttccaaccaccgcgtaagccccatacagaggataggctggttcgcttgaagagaatcttttctatgatcagacccgaatcatgtcgtgcatgagcaggctccgtaagatccagtataataagttaaatgatgtggtatgatccagattatgttttatctatttcacttacttaatagtatggaaatgcattcatttcctctgcatcgacccgatttatgatactatcggagtgaaacaagggatctaaagaagaacggaggctagactatattagtaacaagtaaatcctttgtatgtaaaacgaaaaggctctagatagcttggg------gataaacatcaatcgcaaaggctgagacgacccagaaagcacttgatcatgatcgtgtaagcctacttgggtattgagca---tttacctgtaagaactgaattcatggatagttgcaactccgtaaaactgaatctggtatggggggatatgtataacatatggattttatatggattcagtttggtcttttgattcttgctcgagccggatgatgaaaaattatcatgtccggttccttcgggggatggatccataagaattcacctatcccaataacaaaaaaacctgacttgaatgatcctgtattaagagctaaattggctaaaggtatgggccataattattacggagaacccgcatggcctaacgatcttttatatatttttccagtagtaattctaggtactattgcatgtaacgtaggcttagcggttctagaaccatcaatgattggtgaaccggcagatccatttgcaactcctttggaaatattaccggaatggtatttctttcccgtatttcaaatacttcgtacagtaccaaataagttattgggtgttcttttaatggtttcagtacctgcgggattattaacagtaccctttttggagaatgttaataaattccaaaatccatttcgtcgtccagtagcaacaaccgtctttttgattggtactgcagtggccctttggttgggtattggagcaacattacctattgataaatccctaactttaggtctttttta-------aattgattcaattgtgaaataaaatagcacgacgtttgtatctaggggaatggtcgcttcaaatcaaagtgaattctccctagatacatctattcaatttaattctggatctattccgaatctatggattgtgttaaagattcaaaatccattttcatcttttttct---aaaaaaaaagataaactaaatccaatggatttaaaacatattcttcggtaaatccatttctaaatgcttttctagaatgcccagtatctcttttacatcttctatacgaaaatgttcgattttaataagatcttcgtgactgttattcaaaaggtccaataatgtatgtatattggaccttttgaggcaagtatagatcctgggaggcaattctgattggtcaataaaaatatattttaatgctatttctgttttgtttttccttagtttagccaatctatcatgaaaagtaaaaaggggtaaagtaaccttgtgttgattgtcctctaaatgtaagttttcttcttccgcatgtagaaaaggaataaataaatcaatcaaattccgagaggcttcatgaagtgcttctttaggagttaaacttccatttgtccatatttcgagaaaaagtatctcttgtttttcattcccattcccataagaatgaatactatgattcgcatttcgaacaggcatgaatacagcatctataggataacttccgtcttgaaagttatttggcgtttttatacaatatccgcgattcctttcgatttttaatccaatacataaatcaattggttccgtcagactagctatatgctgtgtattatcaacgatttccacagagggtggcgagatgatgtcttgagcagttacatatccaggaccactgacacaaatagacgcgttgcgagttccatacagattacttcgcaatataacttctttcaaattcattaaaatttcatgtatggattcttgaataccgactatggtagaatattcatgtggtattttctcagattttgcacgtgtgatacatgttccttctatttcgccaagtaaagctcttcgcattgcaatgcctattgtgtcggcttgacccttcataagtggagacaaaataaagcgtccataataaagacacttactgtctgctcttgattcaacacacttccactgtagtgtccgagtagatactgttactttctctcgaaccatagtaatattatttgatcagatcattgaatcatttatttctcttgaaatctcttcaatctttatttttacacacgtctttttttaggaggtctacagccattgtgtggcataggggttacgtctcgtacgaaacttaatagtataccacttctacgaatagcccgtaatgctgcatctcttccgagaccaggaccttttatcattacttctgctcgttgcataccttgatccactactgtacgaatagcagttcctgctgccgtttgagcagcaaatggtgttcctcgtcttgtacccttgaacccacaagtaccggcagaggaccaagaaaccacccgacctcgtacatctgtaacagtcacaatggtattgttgaaacttgcttgaacatgaataactccctttgggagtctacgtgcactcttacgtgaaccaatacgtccattcctacgtgaaccgattcttggtataggttttgccatattttatcatctcataaatagtaatcagggatatatggatatatccatttcatgttaaaacagatcttttatttttatttgtacatcggtccctttagagagtcctttttagaaaaattatccttgtctttgtttatgtctcgggttggaacagattactataatccgtccccgcctacggatcagtcgacatttttcacaaattttacgaacggaggcccttattttcatatttgcaattccttaactaaattccgaatctacttcttggaagaaaataagtttctctaaattttgaatcgtgaattgtatccccatgaaaggaatgttgaagttcaaaaaactacctaatcgttcgaatccttgttgcggagtctataaattatacgccctctagttgaatcataacgacttacttcaattttgactctatctcccggtagtatccgtataaaactacgccggatccttcctgaaacataacctagaatcagatcttcattatctaaacgaacccggaacataccattgggaagtgattcagtaattaaaccttcatgaacccatttttgctctttcattccaggtaaaacccccttggagtatcaactaatggaggaggagtgatattagacaacccgtcctttctcttttttttttcacaaataggaaatgtcggatctaattcggatattagaaggattaccatatataacacaaaatttccccgccgattccttctagccgagcctcgcggtctgtcattatacctcgagaagtagaaagaattacaagccccatcccacctaaaattctaggaattcgttgatagttagaatagattcgtagaccaggtcgactgatcctttttaaatttaaaatcgttttatatggtcttttcctattccttctatgttgtagggttaaaaccaaaaaatcttttttgttttccctatgttttctcacgttttctataaaaccttctcttaaaagtattttaacaacgttttcagtgatgttagtagatgctattcgaaccgttccttttctattcatgtcagcatttcgtatagaggttattatgtcagcaatagtgtccctacccatgatgaactaaaattattggtgcctcaaatttttggtataataaacatgatctttttttgttatgaatttgaaaaggtatatacgtgagacacaatctattaattaacctatttcgttcaaatattctactat-atatcatggtcttatcttacaatacttcaggggctaatgaaactattttagtaaaatttaactgtctcaattcccgggcgatcgcaccaaaaactcgagttccttttggatttccttcttgatcaatgacaactgcagcattgtcatcatatcgtattatcataccgttgtcacgtttgagttctttacaagtacgtacaattacagctctgatcacttctgatctttctagaggcatattgggtactgcttctttgatcacagcaacaataacatcaccaatatgagcatatcggcgattactagctcctatgattcgaatacacatcaattctcgggccccgctgttgtccgctacattcaaataggtctggggttgaatcatatcattttttaacctgttctttcaatgcaaaaaaggggcgaagaaaaaaaagaaatattctttgtc--aaaaaaaaagaaaacggcaattgtttttttattccaaagacctctttcctttggttatacagccagaaataatgaattgagttcgtataggcattttggacgccgctattgcaatagcctttctggctatattttctgcgactccacccatttcataaagtattctgcctggtttaacgacagctacccaatattcgggggatcctttacccgaacccatacgtgtttccgcaggtcttactgtaacaggtttgtctggaaatatacgtacccatatttttccaccacgacgtgcatttcgtgtcattgctcggcgcccggcttctatttgtctagacgtgatccaagcgggttcaagtgcctgaagagcatatctaccaaaacaaatatgattacctcgataagatattcccttcattcttcctctatgttgtttacggaatctggttcttttggggttatagttgatggttgttcggcaattccatctctactacagaaccggacatgagagtttcttctcatccggctcctcgcgaaaggatt-----taaaa-----taattaagatatacgtgtctttaagatatacatgtatttaatgaataatacacttatttaccgaataatagactgaactggattctttgatatttcatgaaatatattcgaaatttctctatcttgtttggataactaaacttatatataatgtcgtgttttagagcgttataactaatctttattttttacttttttcgtattggatcacctaaaattgagcaatcaaataaagctttcgcgggcgaatatttactcttttaaagttcagttgtagggttagcccacaacctatcagaataaatgaaataggtctctggttcattccgccatcccacccgatgaatcattaggattcgttttcaatagaatcttctgcattcacaggttccgtcgttcccatcgcttctcgattaatgcttaggtctgaattctacactggagcccctcatgaaatttgttcttgagtcaatcttctcagtctttattggctcgaggctcttgagttttttgttctatgaacgaatttcatctaattctgaatgaatgagagtattgatgctttattacattgtcttttatgagatgacttatagaccttacatattatagtggaattatagatcattgatattgttatttttctctctttctctcacctttccagttatccacatccttttttatttcgcttcacaactcataatcagattggtttttatgcaaaaaaacttcagttgctacaatgatatgaccaatatatcaatcatatcttgactggttttttggatccagataatgcaaagcgatgagttggttattagttctatagttcatactatgggctttc-tttttttttttgaatcctaaccct--aaaaaaaagccaacgagtcacacactaagcatagcaattagatttatatcaaaatcaaatggtcaatcgaatttttattcaaccctatagaatagctca-ttttttttgattgaacataaaaagaatcgaagagtttgtcattttttgttccagcactaaacgtaaaagcgagtcaaggctgctgattattactcgtctccaaatatccaaattttgatacctaataccccatatatagttcgaacggtataggaacaataatcaattttagctcgaatggtttgtaggggaaccctcccttctctgatccattcgacacgtgcaatttcttttccgtcgatacgtcctgcaatttgtacttgaattccttttgtatctgcctgttcggttaattcaatagcttttttcattgccttgcgaaatgaaactctattttttaattgtccggctataaattctgcaagaatattagggtgtccataaggttttgctattcttgtaatagcaatattgagttttccgttcacagaattcaattctttttgtacattcatctgtaattcttcgattcttcgtggtctaccttctattaataacttcgggaatcccatataaattatgacctgaatcagatcgattcttttttgaatctctatccgtgcaattccctcgacaccggaggatattctcatatttttttgtacataattcttgatacaatcccgtattttttgatcttcttgtagacccgcggaataattttttggttgtgcaaaccaaagggaatgatgactttgggttgtaccaagtcggaaaccaagtggatttattttttgtcccatactcccccactactatacatataatgacacggcatatctgtgtactt-atttttatatatctattcaggttttttaaccatatgatatattatttatcctatgatatttttcgaaatctggggccatagtcgtcagaatataaatctggggatgtatttttcaatacaatagttatatgacaagtggatctttttatcggataaccacgtcctctagctcgaggttttaatttttttacggtaataccttcattgacttcggctttactaatgactaaatctgcttcgttgaaacccatattgtgactagcattcgctgctgcagaataaaccaatttaaaaataggataacatgctcgataaggcatcagttctagtatcataagtgtttcctcgtaggaacgtccacgaatctgatcaactactcttcgcgctttgtgagcagacatacatatatgttgacctaaagcgtatacttctgtatctcggtttttctttatcataaggtgcacctcccactaatgaatgataagc------atctatatccactttatttattgacgacgagatctattatcgttttttgcatgtcctcggaaatttagcgtaggtgaaaattctcccaatttgtggcctaccatacgatctgttatataaataggcaaatgctcctttccattatggatagcaatagtatgtccgatcattgtgggtataatggtagatgcccgggaccaagttactattatttctttttccgcctttgtgttaagcttattgattttttttaataaatgattcgctacaaaaggatttttttttagtgaacgtgccacagttaattactccta-------ttttttttattttgtaaagacgaagaaacaaattcgattttctctcctatttactacggcgacgaagaatcaaattatcactatatttattcctttttctacttcttcttccaagtgcaggataaccccaaggggttgtgggtctttttctaccaattggggccctcccttcaccacccccatggggatggtctacagggttcataactactcctcttactacaggacgcttacctagccaacgcttagatccggctctacccaaacttttctggtttaccccaacattccccacttgtccgactgttgctgagcagtttttggatatcaaacggacctccccagaaggtaattttaatgtggccgatttcccctcttttgcaatcagtttcgctacagcacccgctgctctagctaattgtccaccctttccaagtgtgatttctatgttatgtatggccgtgcctaagggcatatcggttgaagtagatttttctttttgatcaatcaaaaccccttcccaaactgtacaagcttcttccaaagcatacggctttctggatgtagatgagatgatatctatacagatggatcttatacctatggtataatgaagtaccacacgagtggatatataggaatccaaatctgccgaatcactcatgttatgatcttctacatcctaggttttcccgttccgtcatctggcttatgttcttcatgtagcattcagaccgaatgactctatgaaattacgtcgatacttccacatattacgggtaacgtaggagacatctcta-ttttccccgggggaatctttcgaattaccactgcttagctttcaattcgcctctgaccatcaaatgaaatgtgaataacccgtcctcctctctttgaaacaaggggcgcttctggttctgtcggtgcttgaaacaattttgtcttctccatattactatatcttgagagtcaataattttatatgaggaactactgaactcaatcacttgctgccgttactcttcagttttctgttgaggtctatcctgtagaggtactcaaattggatcagtgatcgatttctaggtttcgtcgtaaacctaattggttacttccaattacgtaaatcaatagttcaaaccgcactcaaaggtagggcatttcccatttttataggaacttctgtaccagaaacaatggtatccccaattatagcccctctgggatgtaaaatatatctcttctcaccatccccatagtgtatgagacaaatgtatgcatttcgattagggtcgtattctatggttacgattctaccatatatgtcttttttattccgtcgaaaatcgattttacggtatagacgcttatgacctccccctctatgccctgcggtaatgattcctctggcattacgacctttaccacaatgatgctgtccatagatcaaatgatttcgtggagtggatttcacttgactgtctacgacggctccattgcgtgtgctcggggtagaagttttgtataaatgtatcgccatgctattaagtattttgatttaagttcttttctttctaagaggtggaatagaataacccggttgaagcgtaatgatcatacgtctgtaatgcattgtatgtcccataataggtcgtcccattcttctaccctttcccgggagtcgatgactattcatagctattaccttgacaccaaagaagagttcgacccaatgctttatttctgtcctagttgatcctgattcgacattagaagtatattgatttttcctcaataaccgaatacttttgtctgtaaatactgcatatttgattccatccataaatctattttcttccctatgagttctagtctcaataagaatgctagttcttactgttcatatgttatgatatgaatataccacaccaattcgttatgtatggcggatgagattccattgatacagagccaattccaatagacttattggagggtcccattggcgtgcatccagtaggaattgaacctacgaattcgccaattatgagttgggcgctttaaccattcagccatggatgcttagcggggatcctcgtacatggtgaataaccaaattccaattgaaatgaaatctttaggataaatcaatgcaatttaggaggaatcaatgaaaggacatcaattcaaatcctggattttcgaattgagagagatattgagagagatcaagaattctcactatttcttagattcatggacccaattcaattcagtgggatctttcattcacatttttttccaccaagaacgttttataaaactctttgacccccgaatttggagtatcctactttcacgcaattcaccgggttcaacaagcaatcgatatttcacgatcaagggtgtagtactatttgtagtagtggtccttatatatcgtattaacaatcgaaatatggccgaaagaaaaaatctctatttgacagggcttcttcctatacctatgaattccattggacccagaaatgatacattggaagaatctttttggtcttccaatatcaataggttgactgtttcgctcctgtatcttccaaaaggaaaaaagatctctgagagttgtttcctggatccgaaagagagtacttgggttctcccaataactaaaaagtgtatcatgcctgaatctaactggggttggcggtggtggaggaactgggtcggaaaaaagagggattctagttgtaagatatctaatgaaaccgtcgctggaattgagatctcattcaaagagaaagatatcaaatatcgggagtttctttttgtatattatatggatgatccgatccgcaaggaccgtgattgggaattgtttgatcgtctttctccgaggaagaggcgaaacataatcaacttgaattcgggacagctattcgaaatcttagtgaaacactggatttgttatctcatgtctgcttttcgtgaaaaaataccaattgaagtggagggtttcttcaaacaacaaggagctgggtcaactattcaatcaaaggagattgagcatgtttcccatctcttctcgagaaacaagtgggctatttctttgcaaaatggtgctcaatttcatatgtggcaattccgccaagatctcttcgttagttgggggaagaatccacacgaatcggattttttgaggaacgtatcgagagagaattggatttggttagacaatgtgtggttggtaaacaaggatcggttttttagcaaggtacggaatgtatcgtcaaatattcaatacgattccacaagatctagtttcgttcaagtaacgaattctagccaattgaaaggatcttctgatcaatccagagatcatttcgattccattagtaatgaggattcggaatatcacacatggatcaatcaaagagagattcaacaactaaaagaaagatcgattctttgggatccttcctttcttcaaacggaacgaacagagatagaatcaaaccgattcccgaaatgcctttctggatattcctcaatgtcccggctattcacggaacgtgagaagcagatgaataatcatctgcttccggaagaaatcgaagaatttcttgggaatcctacaagatccattcgttcttttttctctgacagatggtcagaacttcatctgggttcgaatcctactgagaggtccactagagatcagaaattgttgaagaaagaacaagatctttcttttgtcccttccaggcgatcggaaaataaagaaatggtgaatatattcaagataattacgtatttacaaaataccgtctcaattcatcctatttcatcagatccggatccgggatgtgatatggttccgaaggatgaaccggatatggacagttccaataagatttcagtcttgaacaaaaatccattttttgatttatttcatctattccatgaccggaacagggggggatacacgttacaccacgattttgaatcagaagagagatttcaagaaatggcagatctattcactctatcaataaccgagccggatctggtgtatcataagggatttgccttttctattgattcctacggattggatcaaaaacaattcttgaatgaggtattcaactccagggatgaatcgaaaaagaaatctttattggttctacctcctattttttatgaagagaatgaatctttttatcgaaggatcagaaaaaaatgggtccggatctcctgcgggaatgatttggaagatccaaaaccaaaaatagtggtatttgctagcaacaacataatggaggcagtcaatcaatatagattgatccaaaattggattcaaatccaatatagcacttatgggtacataagaaatgtattgaatcgattctttttaatgaatagatccgatcacaacttcgaatatggaattcaaaaggatcaaataggaaatgatactctgaatcatagaactataatgaaatataggatcaactcacatttctcgaatttgaaaaagagtcagaagaaatggttcgatcctcttattttgatttctcgaaccgagagatccacgaatcgggatcctaatgcatatagatacaaatggtccaatgggagcaagaatttccaggagcattcggaacatctcgtttctgagcagaagagccgttttcaagtagtgttccatcgattacgtattaatcaatattcgattgattggtctgaggttatcgacaaaaaagatttgtctaagtcacttcgtttctttttgtccaagtcacttctttttttgtccaagttgcttctctttttgtctaactcacttccttttttctttgtgagtttcgggaatatccccattcataggtccgagatccacatctatgaattgaaaggtccgaatgatcgactctgcaatccgttgttagaatcaataggtcttcaaatcgttcatttgaaaaaatggaaacccttcttattggatgatcatgatacttcccaaaaatcgaaattcttgatcaatggaggaacaatatcaccatttttgttcaataagataccaaagtggatgattgactcattccatactagaactaatcgcaggaaatcctttgataacacggattcctatttctcaatgatatcccacgatcaagacaattggctgaatcccgtgaaaccatttcatggaagttcattgatatcttctttttctaaagcaaatcgacttcgattcttgaataatccacatcacttatgcttctattgtaacaaaagattccctttttatgtggaaaaggcccgtatcaataattatgattttacgtatggacaattcctcaatatcttgttcattcgcaacaaaatattttctttgtgcggcggtaaaaaaaaacatgcttttttggagagagatactatttcaccaatcgagtcacaggtatctaacatattcatacctaacgattttccacaaagtggtgacgaaacgtataacttgtacaaatctttccattttccaattcgatccgatccattcgttcgtagagctatttattcgatcgcagacatttctggaacacctctaacagagggacaaatagtcaattttgaaagaacttattgtcaacctctttcagatatgaatctatctgattcagaagggaagaacttgcatcagtatctcaatttcaattcaaacatgggtttgattcacactccatgttctgagaaagatttaccatccgaaaagaggaaaaaacagagtctttggctaaagaaatgcgttgagaaagggcagatgtatagaacctttcaaccagatagtgctttttcaactctctcaaaatggaatcaattccaaacatatatgccatggttccttacttcgacagggtacaaatatctaaatttgatatttttagatactttttcagacctattgccgatactaagtagcagtcaaaaatttgtatccatttttcatgatattatgtatggatcagatatatcatggcgagttcttcagaaaaagaggtgtcttccacaatggaatctgataagtgagatttcgagaaagtgtttacataatcttcttctgtccgaagaaatgattcatcgaaataatgagtcaccattgatatcgacacatctgagatcgccaaatgttcgggagttcctctattcaatccttttccttcttcttgttgctggatatctcgttcgtacacatcttctctttgtttcccgagcctctagtgagttacagacagagttcgaaaaggtcaaatctttgatgattccatcatacatgattgagttgcgaaaacttctggataggtatcctacatctgaactgaattctttctggttaaataatctctttctagttgctctggaacaattaggagattctctagaagaaataaggggttctgcttctggcggcaacatgctattgggtggtggtcccgcttatggggtcaaatcaatacattctaagaagaaacatttgaatatcaatctcatcgatatcataagtatcataccaaatcccatcaatcgaatcactttttcgagaaatacgagacatctaagtcatacaagtaaagagatctattcattgataagaaaaagaaaaaacgtgaacggtgattggattgatgataaaatagaatcctgggtcgcgaacagtgattcgattgatgatgaagaaagagaattcttggttcagttctccaccttaacgacagaaaaaaggattgatcaaattctagtgagtctgactcatagtgatcatttatctagtgatcatttatcaaagaatgactctggttatcaaatgattgaacaaccgggagcaatttacttacgatacttagttgacattcataaaaagtgtctaatgaattatgagttcaatacatcctgtttagcagaaagacggatattccttgctcattatcagacaatcacttattcacaaacctcgtgtggggctaatagttttcatttcccatct------catggaaaacccttttcgctccgcttagccctatccccctctaggggtattttagtgataggttctataggaactggacgatcctatttggtcaaatacctagtgacaaactcctatgttcctttcattacggtatttctgaacaagttcctggataacaagcctaaaggttttcttattgatgatatcgatattgatgatagtgacgatattgatgctagtgacgatattgatgctagtgatgatatcgatcatgaccttgatacggagctgctaactatgacgaatgcgctaactatggatatgatgccgaaaatagaccgattttatatcacccttcaatttgaattagccaaagcaatgtctccttgcataatatggattccaaacattcatgatctggatgtgaatgagtcgaattacttatccctcggtctattagtgaactctctctccagggattgtgaaagatgttccactagaaatatccttgttattgcttcgactcatattccccaaaaagtggatcccgctctaatagctccgaataaattaaatacatgcattaagatacgaaggcttcttattccacaacaacgaaagcactttttcactctttcatatactaggggatttcacttggaaaagaaaatgttccatactaatggattcgggtccataagcatgggttccaatgcacgagatcttgtagcacttaccaacgaggccctatcgattagtattacacagaagaaatcaattatagacactaatacaattagatccgctcttcatagacaagcttgggatttgcgatcccaggtaagctcggttcaggatcatgggatccttttctatcagataggaagggctgttgcacaaaatgtacttctaagtaattgccccatagatcctatatctatctatatgaagaagaaatcatgtaacgaaggggattcttatttgtacaaatggtacttcgaacttggaacgagcatgaagaaattaacgatacttctttatcttttgagttgttctgccggatcggtcgctcaagacctttggtctctaccccgacccgatgaaaaaaatgggatcacttcttatggactcgttgagaatgattctgatctagttcatggcctattagaagtagaaggcgctctggtgggatcctcacggacagaaaaagattgcagtcagtttgataatgatcgagtgacattgtttcttcggcccgaaccaaggaatcccttagatatgatgcaaaatggatcttgttctatcgttgatcagagatttctctacgaaaaaaacgaatcggagtttgaagaaggggaaggagaaggagccctcgacccgcaacagatagaagaggatttattcaatcacatagtttgggctcctagaatatggcgcccttggggctttctatttgattgtatcgaaaggcccaattcattgggatttccctattgggccaggtcatttcggggcaagcggatcatttatgat------gaagagcttcaagagaatgattcggagttcttgcagagtggaaccatgcagtaccagacacgagatagatcttccaaagaacaaggcttttttcgaataagccaattcatttgggaccctgcagatccactctttttcctattcaaagatcagccccttgtctctgtgttttcacatcgagaattctttgcagatgaagagatgtcaaaggggcttcttacttcccaaacagatcctcctacatctatatataaacgctggtttatcaagaatacgcaagaaaagcacttcgaattgttgattcatcgccagagatggcttagaaccaatagttcattatctaatggatctttccattctaatactctatccgagagttatcagtatttatcaaatctgttcctatctaacggaacgctattggatcaaatgacaaagacattgttgagaaaaagatggcttttcccggatgaaatgaaaattggattcatgtaacaggagaaagatttcccaatgtttaactgaataactaaataaaatagataga-cctttttcttcgtctcaggtcgatggatcttctcaattggaagatcccctatatggataatacacattccagttgaccgagcctaattctaattgttttgttccgaagcaaagatatccacggggcagttcgtcctattcagatattcacgaccaagaagtactggattctctttcggataggccctgaaaggagaaggaaggctgaaatgccaacaggcgtctattattgaattcacccgacccgatagtacccattttgggaacgtccagtgccaaagtcactgaatgggtaagtcgccaatccctaaaacggactatgtaatgtacgttat----tgggttacgggcgggcattttaccagaggtttctattgtatcaatctacccttgtgtgattcctgttgaagcatatactcggggtgtgggtgcagggcggacgatttcaaagcagactccccattcattagatagataagatcaccaagatttcgtgatccgctcccgaacttattccaattccaagagctcggatcgaatcgatatcaatatcgattcgagatctcttattgaattgctcattcaatgagcattcccaatattatgccttgaagaggactcgaacctccacgctctttagcacgagattttgagtctcgcgtgtctaccatttcaccaccaaggcatcttgaaagtgaatcatattccatgaatatgatatctatctagtgtgatgtatggaatatatgacaaaggcggagtatttctattgatcgatcatgtcatataggccaggcccgagtcggacatccaattgcttcgatttgaattatccggagtatgctttatatatatattctcaaaaagatggacaatcaaacctatttctcgattcaatagaagcccaaagaagtgaatagggtcccaagagagatatgtaaaaagcaggtccgattatgcctatttctaatcctaaatggaatgtaacgacgtagggatccatatgtaaacatagtatctatttagatacgctcgaaggaccccttctcataatgagaatgtatataaccctattccggtctggtccggtatggaatgaacttataatcatggaatcgactcgatcatcagattatagattataagttcataaccctagcccattcccattttgggcggaacagatctactaattctttgattccagttagtaagagggatcttgaactaagaaatagatcctagaagctaaaaaagggtatcctgagcaattgcaataatcgggttcattgatattcctggtatagtagatgctatcacacatacaatcatactcaattcgatggaattgtttgatcttaaaggggatcttctataatttcgcacgtgaggggttatttcttggtttcgtccagtcattaataacttgattatttttagataatagtagatagaaacaacgctcgtaaggagtcctattgaaaccaagaaatataggcctgcctgccatccacaccagaataaatggagttttccgaaaaaacccgctagtggaggaagacctcctagggataagagacatagggctaaagagagagccaaaaaaggatctttcgtgtataatcctgcataatctcgaatgttatcagttccggtacgtagaccaaatggtacaatgcaagcaaaagttcctagattcatggagatatagaacagcatataagttatcatgcttgcatatccaccatttgagtctccaacaattattccaataattacatatccgatttgacctatggacgaatatgcaagcatacgtttcatgcttgtttgagtaatagcaatgagattccccaatatcatgctaagaatagctaggatttccagaagaagatgccattcgtttgatgagaaataaaaaggaatatcgaaaattcgagtggctgaagctgaagcagctactttcgaagtaacagaaagaaaagcaacgactggagtgggagagtcagagtcgaaaagaggattcctcacttctttctctcattcaaaaccgtgcatgagactttcatctcgcacggctcctaagtgataaaagaaagaagaactcatcttctttcttttttgattaccttcctcgcgtatgtataagaccgaatccattcgatttctaaaaaggattactaatccttaacttttcgaggaatccttcatcagtggttgtgaattacttattttttcaatcttttcgaccttggttccgtaggagcaagtcagaaagattgagaaatagaaccatctgatttgattcgttctcaatagccatgagatgatcatcttagggtgatccttttgtcgacggatgctcctattacactcgtagtctctgaaggatgagaaccaactatgtagcatctacatcgagaattcaagtattgtatacgtcattagtccgatcctttgtaggaactacccttaataacgaacttgcaaaatggatctgtttatcataaagagattcgttgttcctgaccctgcttcaccttaattgttatttgaacaagtaaaagttatgtcttggtccgagtggggatagcatttctcttctgcatgtccatggagttttgaaaaatccaaacatctcagagatagatagagaggtaggaatttatcgaacgaaccgcactccttcgtatacgtcaggagtccattgatgagaaggggctggggaaagcttgaacccaattcctacagtgatgaatataagcgcaattgaaattcctggggagttatacatttgtgtattgataagaccattcactatttcttgaagctcgatctctcccccggatgaaccatatagccaagagaaaccatgaaccagaatagaagagcttgccccacccatgagtaaatatttcgtagtagcctcattagaccgtacatctttcttggtatatccagataataggtaggagcataaactgaaacattctggagctacaaagatagttattaaatcgttagcaccgcataaaaacattcctcctagagtagctgttaatacgaataacagaaactctgttatagccatctctgtacattcaatgtactctacggatagaggaatacatagagttgaacatagtaaaataagaaattgaaagatttcgttgaaattgttcgtttggaaatttcccgaaaaactaatcataggttcttctctccatcggaacaatagggccgttatgctcattactaaacttgttgaagagatgaaatataaccaaggtatatctttttgatcagaggttgaatcgatcatcagaagaagaattagaccaaaaattaggatacattctgggaaaataaaacttccattgaagagaagcaaatgaaaggctttcataaaaattctcgtagaatcgagaatgaagttttcattctgtacatgccagatcatgaattagtaactgcatccaatctccaaaaaaatcccaattgtttcgaactttctatttttggaatggaatatttacggaatctccatgaataggatcaaaccttattccatggtatttacatgagattcctcttttctttcttaagcaagtccccgagagggcttagttgatccatgatttatgtttcatctttcgttttcttttcgtttgtttcgagaaatatattgatcaattacgattctttctttttctattgattcttttccgatcgagatgtatggatccatggatctatgtgtctatatagatcctgttcatggattaacgaaaatgtgcaaaagctctatttgcctctgccattttatgagtctcttcttttttgcgtatggcatcgccactccctttggcagcatccactaattcggaacttaatttgaaagccatatttcgacccggacgttttcgggatgcccataataaccaacgaatggcaagtgcttttccttgtgtggatcctatttcaatgggaacttgatgagtcgatccgcctacacgtcttgcttttactgctatatcgggagttactccacgtattgcttgacgtaaaacagatagtggatttgtttctgtcttttgttgaatctttttcacggcgcgatagataatttgataagccaatgatttttttccgtgtttcagaatacggttaaccaacatgttaactaatcgattacgataaattggatcggattttgcagttttttcttctgcagtacctcgacgtgacatgagcgtgaaaggggttcaagaatcagttttctttttataagggctaaaatcatttattttggctttttgaccccatattgtagggtggatctcgaaagatatgaaagatctccctccaaaccgtacatacgactttcatcgaatacggctttccacagaattctatatgtatggaattctgtttactcactttaaattgagtatccgtttccctccttttcctgctaggattggaaatcctgtattttacatatccatacgattgagtccttgggtttccgaaatagtgtaaaaagaagtgcttcgaatcattgctatttgactcggacccgttctaaaaaagtcgaggcatttcgaattctttgttgacacggacaaagtcagggaaaacctctgaaattatttcaatattggaccttggacatataatagttccgaatcgaatctctttagaaagaagatcctttgtctcatggtagcctgctccagtccccttacgaaactttcgttattgggttagccatacacttcacatgtttctagcgattcacatggcatcatcaaatgatacaagtcttggataagaatctacaacgcactagaacgcccttgttgacgatcctttactccgacagcatctaaggttcctcgaacaatgtgatatctcacaccgggtaaatccttaacccttccccctcttactaagactacagaatgttcttgtgaattatggccaataccaggtatataagcagtgatttcaaatccagaggttaatcgtactctggcaactttacgtaaggcagagtttggttttttgggggtgatagtggaaaagttgacagataagtcacccttactgccactctacaaaaccgtacatgagattttcacctcatacggctcctcgttcaattctttcgaagtcattggatccttttcctcgttcgagaatctcctcccttcttccactccgttccgaagagtaactaggaccaattcagtcacgttttcatgttccaattgaacactttccatttttgattattctcaaaggagaagattcttctttttaccaaacatatgcggatccaatcacgatcttataataagaacaagagagctttctcgatcaatccctttgcccctcattcttcgagaatcagaaagatccttttcaagtttgaatttgttcatttggaatctgggttcttctacttcatttttatttacttatttctttcttttccctctcttttttgattcccttccatcattccttaagtcccataggtttgatcctgtagaatctgacccattttctcattgagcgaagggtacaaaataaatcagattgattttttgatcaaaagtactatgtgttcggttttttcctcttcctctatcccataggtacagcgtttgaatcaatagagaaccttttcttctgtatctgtatgaatcgatattattacattccaatgccttcccgatacctcccaaggaaaatcccgaattggatcccaaattgacgggttagtgtgagcttatccatgcggttatgcactcttcgaataggaatccattttatgaaagatcctggctttcgtgctttggtgggtctccgagatcctttcgatgacctatgttgtgttgaagggatatgatccgatcgattgcgtaaagcc--cgcggtagcaacggaaccggggaaagtatacagaaaagacagttcttttctattatattagtattagactagtattattagattagtattagttagtgatcccggctgagtgagtcctttcttccgtgatgaactgttggcaccagtcctccattttgtctctgtggaccgaggagaaaggggtctcagcgggaagaggattgtaccatgagagaagcaaggaggtcaagctctttcaaatatacaacatggattctgccaatgcaatgtagttggactctcatgtcgatccgaatgaatcatcctttccacggaggtaaatctttgcctgctaggcaagaggatagcaagttacaaattatgtctcggtaggacatgtatttctattactatgaaattcataaatgaaaatgaagtagttaatggtggggttaccattatcctttttgtagtgacgaatcttgtaggtgttcctaagaaaaggaatttgtccatttttcggggtctcaaaggggcgtggaaacacataagaactcttgaatggaaatggaaaagagatgtagctccagttccctcggaaatggtaagagctttggcgcaagaagaaggggttgatccgtatcatcttgacttggttctgattcctctatttttttaagaataccgagttgggttcttctcctacccgtatcgaatagaacatgctgagccaaatcttcttcatgtaaaacctgcttgcttgatttagatcgggaaaatcgtacggttttatgaaaccatgtgctatggctcgaatctgtagtcaatactatttccgataggaagagttgacaattgaatccaattttcccattcttttcgtatccctaatagtacgaaaagaaggcccggctccaagttgttcaagaatagtggcgttgagtttctcgaccctttgccttaggattagtcagttctatttctcgatgggggcagggaagggatataactcagcggtagagtgtcaccttgacgtggtggaagtcatcagttcgagcctgattatccctaaacccaatgtgagtttttctattttgacttgctcccccgccctgatcgaatgggaatggataagaggctcgtgggattgacgtgagggggtagggatggctatatttctgggagcgaactccaggcgaatatgaagcgcatggatacaagttatgccttggaatgaaagacaattccgaatcagctttgtctaccaacaaggaagctataagtaatgcaactatgaatctcatggagagttcgatcctggctcaggatgaacgctggcggcatgcttaacacatgcaagtcggacgggaagtggtgtttccagtggcggacgggtgagtaacgcgtaagaacctgcccttgggaggggaacaacagctggaaacggctgctaataccccgtaggctgaggagcaaaaggaggaatccgcccgaggaggggctcgcgtctgattagctagttggtgaggcaatagcttaccaaggcgatgatcagtagctggtccgagaggatgatcagccacactgggactgagacacggcccagactcctacgggaggcagcagtggggaattttccgcaatgggcgaaagcctgacggagcaatgccgcgtggaggtagaaggcccacgggtcatgaacttcttttcccggagaagaagcaatgacggtatctggggaataagcatcggctaactctgtgccagcagccgcggtaatacagaggatgcaagcgttatccggaatgattgggcgtaaagcgtctgtaggtggctttttaagtccgccgtcaaatcccagggctcaaccctggacaggcggtggaaactaccaagctggagtacggtaggggcagagggaatttccggtggagcggtgaaatgcgtagagatcggaaagaacaccaacggcgaaagcactctgctgggccgacactgacactgagagacgaaagctaggggagcgaatgggattagataccccagtagtcctagccgtaaacgatggatactaggcgctgtgcgtatcgacccgtgcagtgctgtagctaacgcgttaagtatcccgcctggggagtacgttcgcaagaatgaaactcaaaggaattgacgggggcccgcacaagcggtggagcatgtggtttaattcgatgcaaagcgaagaaccttaccagggcttgacatgccgcgaatcctcttgaaagagaggggtgccttcgggaacgcggacacaggtggtgcatggctgtcgtcagctcgtgccgtaaggtgttgggttaagtcccgcaacgagcgcaaccctcgtgtttagttgccaccgttaagtttggaaccctgagcagactgccggtgataagccggaggaaggtgaggatgacgtcaagtcatcatgccccttatgccctgggcgacacacgtgctacaatggccgggacaaagggtcgcgatcccgcgagggtgagctaaccccaaaaacccgtcctcagttcggattgcaggctgcaactcgcctgcatgaagccggaatcgctagtaatcgccggtcagccatacggcggtgaattcgttcccgggccttgtacacaccgcccgtcacactatgggagctggccatgcccgaagtcgttaccttaaccgcaaggagggggatgccgaaggcagggctagtgactggagtgaagtcgtaacaaggtagccgtactggaaggtgcggctggatcacctccttttcagggagagctaatgcttgttgggtattttggtttgacactgcttcacacctaaaaagaagcgagctacgtctgagttaa------acttggagatggaagtcttctttcgtttctcgacggtgaagtaagaccaagcccatgagcttattatcctaggtcggaacaagttgataggatccccttttttacgtccccatgtccctcctcccgtgtggcgacatgggggcgaaaaaaggaaagagagggctggggtttctctcgcttttggcatagcgggccccctgtgggaggcccgcacgacgggctattagctcagtggtagagcgcgcccctgataattgcgtcgttgtgcctgggctgtgagggctctcagccacatggatagttcaatgtgctcatcagcgcctgaccctgagatgtggatcatccaaggcacattagcatggcgtactcctcctgttcgaaccggggtttgaaaccaaacttctcctcaggaggatagatggggcgattcaggtgagatccaatgtagatccaactttctattcactcgtgggatccgggcggtccgggggggaccaccacggctcctctcttctcgagaatccatacatcccttatcagtgtatggacagctatctctcgagcacaggtttaggttaggcctcaatgggaaaataaaatggagcacctaacaacgcatcttcacagaccaagaactacgagatcacccctctcattctggggtgacggagggatcgtaccattcgagcc---ttttttttttcatgcttttcccggaggtctggagaaatcggtgcaatgggatgtgtctatttatctatctcttgactcgaaatgggagcaggtttgaaaaaggatcttagagtgtctagggtggggccaggagggtctcttaacgccttcttttttcttctcatcggagttatttcacaaagacttgccatggtaaggaaaaggggggaacaagcacacttggagagcgcagtacaacggagagttgtatgctgcgttcgggaaggatgaatcgctcccgaaaaggaatctattgattctctcacaattggttggaccataggtgcgatgatttacttcacgggcgaggtctctggttcaagtccaggatggcccagctgcgccagggaaaagaatagaagaagcatctgactccttcatgcatgctccacttggctcggggggatatagctcagttggtagagctccgctcttgcaattgggtcgttgcgattacgggttggatgtctaattgtccgggcggtaatgatagtatcttgtacctgaaccggtggctcactttttctaagtaatggggaagaggaccgaaacatgccactgaaagactctactgagacaaagatgggctgtcaagaacgtagaggaggtaggatgggcagttggtcagatctagtatggatcgtacatggacggtagttggagtcggcggctctcctagggttccctcatctgggatctctggggaagaggatcaagttggcccttgcgaacagcttgatgcactatctcccttcaaccctttgagcgaaatgcggcaaaaaggaaggaaaatccatggaccgaccccatcgtctccaccccgtaggaactacgagatcaccccaaggacgccttcggcatccaggggtcgcggaccgaccatagaaccctgttcaataagcggaacgcattagctgtccgctctcaggttgggcagtaagggtcggagaagggcaatcactcattcttaaaaccagcggtcggagaaggggcaatcactcattcttaaaaccagcattcttaagaccaaagagtcgggcggaa-aaggggggaaagctctccgttcctggttctcctgtagctggatcctccggaaccacaagaatccttagttagaatgggattccaactcagcaccttttgagaagagctgctctttggagagcacagtacgatgaaagttgtaagctgtgttcgggggggagttattgtctatcgttggcctctatggtagaatcagtcgggggcctgagaggcggtggtttaccctgtggcggatgtcagcggttcgagtccgcttatctccaactcgtgaacttagccgatacaaagctatatgatagcacccaatttttccgattcggcagttcgatctatgatttatcattcatggacgttgataagatccttccatttagtagcaccttaggatggcatagccttaaagttaagggcgaggttcaaacgaggaaaggcttacggtggatacctaggcacccagagacgaggaagggcgtagtaagcgacgaaatgcttcggggagttgaaaataagcatagatccggagattcccgaataggtcaacctttcgaactgctgctgaatccatgggcagacaagagacaacctggcgaactgaaacatcttagtagccagaggaaaagaaagcaaaagcgattcccgtagtagcggcgagcgaaatgggagcagcctaaaccgtgaaaacggggttgtgggagagcaatacaagcgtcgtgctgctaggcgaagcggtggagtgccgcaccctagatggcgagagtccagtagccgaaagcatcactagcttacgctctgacccgagtagcatggggcacgtggaatcccgtgtgaatcagcaaggaccaccttgcaaggctaaatactcctgggtgaccgatagcgaagtagtaccgtgagggaagggtgaaaagaacccccatcggggagtgaaatagaacatgaaaccgtaagctcccaagcagtgggaggagctcagggctctgaccgcgtgcctgttgaagaatgagccggcgactcataggcagtggcttggttaagggaacccaccggagccgtagcgaaagcgagtcttcatagggcaattgtcactgcttatggacccgaacctgggtgatctatccatgaccaggatgaagcttgggtgaaactaagtggaggtccgaaccgactgatgttgaagaatcagcggatgagttgtggttaggggtgaaatgccactcgaacccagagctagctggttctccccgaaatgcgttgaggcgcagcagttgactggacatctaggggtaaagcactgtttcggtgcgggccgcgagagcggtaccaaatcgaggcaaactctgaatactagatatgacctccaaataacaggggtcaaggtcggccagtgagacgatgggggataagcttcatcgtcgagagggaaacagcccggatcaccagctaaggcccctaaatgaccgctcagtgataaaggaggtaggggtgcagagacagccaggaggtttgcctagaagcagccacccttgaaagagtgcgtaatagctcactgatcgagcgctcttgcgccgaagatgaacggggctaagcgatctgccgaagctgtgggatgtaaaaatgcatcggtaggggagcgttccgccttagagtgaagcacccgcgcgagcggcggtggacgaagcggaagcgagaatgtcggcttgagtaacgcaaacattggtgagaatccaatgccccgaaaacctaagggttcctccgcaaggttcgtccacggagggtgagtcagggcctaagatcaggccgaaaggcgtagtcgatggacaacaggtgaatattcctgtactaccccttgttggtcccgagggacggaggaggctaggttagccgaaagatggttatcggttcaaggacgcaaggtgaccctgttttttcagggtaagaaggggtagagaaaatgcctcgagccaatgttcgagtaccaggcgctacggcgctgaagtaacccatgccatactcccaggaaaagctcgaacgaccttcaacaaaagggtacctgtacccgaaaccgacacaggtgggtaggtagagaatacctaggggcgcgagacaactctctctaaggaactcggcaaaatagccccgtaacttcgggagaaggggtgcctcctcacaaaggaggtcgcagtgaccaggcccgggcgactgtttaccaaaaacacaggtctccgcaaagtcgtaagaccatgtatgggggctgacgcctgcccagtgccggaaggttaaggaagttggtgacctgatgacaggggagccggcgaccgaagccccggtgaacggcggccgtaactataacggtcctaaggtagcgaaattccttgtcgggtaagttccgacccgcacgaaaggcgtaacgatctgggcactgtctcggagagaggctcggtgaaatagacatgtctgtgaagatgcggactacctgcacctggacagaaagaccctatgaagcttctactgttccctgggattggctttgggcctttcctgcgcagcttaggtggaaggcgaagaaggcctccttccgggggggcccgagccatcagtgagataccactctggaagagctagaattctaaccttgtgtcaggacctacgggccaagggacagtctcaggtagacagtttctatggggcgtaggcctcccaaaaggtaacggaggcgtgcaaaggtttcctcgggccggacggagattggccctcgagtgcaaaggcagaagggagcttgactgcaagacccacccgtcgagcagggacgaaagtcggccttagtgatccgacggtgccgagtggaagggccgtcgctcaacggataaaagttactctagggataacaggctgatcttccccaagagctcacatcgacgggaaggtttggcacctcgatgtcggctcttcgccacctggggctgtagtatgttccaagggttgggctgttcgcccattaaagcggtacgtgagctgggttcagaacgtcgtgagacagttcggtccatatccggtgtgggcgttagagcattgagaggacctttccctagtacgagaggaccgggaaggacgcacctctggtgtaccagttatcgtgcccacggtaaacgctgggtagccaagtgcggagcggataactgctgaaagcatctaagtagtaagcccaccccaagatgagtgctctcctattccgacttccccagagcctccggtagcacagccgagacagcgacgggttctctgcccctgcggggatggagcgacagaagttttgagaattcaagagaaggtcacggcgagacgagccgtttatcattacgataggtgtcaagtggaagtgcagtgatgtatgcagctgaggcatcctaacagaccggtagacttgaaccttgttcctacatgacccgatcaattcgatcaggcattcgccatctattttctctattttcattgttcaactctttgacaacacgaaaaaaccattgttcaactctttgacaacatgaaaaaaccaaaagttctgccctccctctctatctatccaagggatggaagggcagaggcctttggtgtcccctccagtcaataattggggcctcacaatcactagccaatatgcttttatctcatgcctttcttcgatcatggttcgatattctggtgtcctaggcgtagaggaaccacaccaatccatcccgaacttggtggttaaactctactgcggtgacgatactgtaggggaggtcctgcggaaaaatagctcgacgccagaatgataaaaagcttaacacctctcattcttattactctttcaatacaatatg----aaaaaaaaagaaaaggtcgtcttattcaaaaccccaattatgacatcccttctttcccacttcacacctcggaacgcaccgttctgttcttctagagagaaacgcgctttcacatcttcttaacccgaaatggctggggagaggaaaggttcc-tttttttgagggtactcccgggaacagatccagtggagacggggtggggcctgtagctcagaggattagagcacgtggctacgaaccacggtgtcgggggttcgaatccctcctcgcccacaaccggcccaaaagggaaggacctttccctctgggggtaggaaaatcatgatcgggatagcggaccaaaagctatggaacttgggtgtgggtcttttgtcga-----aatggaatgtccttactt--ttttttatttcttttttatcgtgaatggggtaaatattaaatatagtatgccgggccgaacccgaatcggcatttttttttttgttttacgccccgtaactcttcctcagccaggcttgggcagaatagcagagcaagtacaagtattagtagcatagcaaaaatgcgttcctcgtcattaataggtttgctcgcggtaactgtggcctctcgggagaatcgatgactgcacctttgatgcaccgctagtacatctgagaattttgaattggctagttgtaaatagccccaagactatggaacaaaggattatccaggacctacaccgaggtattgacggtgattctcaaatatcgcagaacagaatgtgatacgatgagatagaatgcaatagaaacaaagacggggaaggggttacctactcttaacggtcaaagcgagccctttcatcctgaattctttaattcagaatgaatcaaatctcctcaagtaggattcgaacctacgaccagtcagttaacagccgaccgctctaccagctgagctactgaggaacaacgggagattagatctcatagagttcaattccagttctcaacccatgaccaatatgagctcgaagcttccttcgtaactcccggaacttcttcgtagtggctccgttctatgcctcatttcatagggaacctcaaagtggctctatttcattatattccatccatatcccaattccattcatttaatatccctttggtgtcattgacataagagatgtcctttctagtctatctgtttctatttctatatatggaaagttaaaaaatcatcatataataatccagaaattgcaatagaaaagaaaaagggaggtttgtgatgattttaaaatcttttctactaggtaatctagtatccttatgcatgaagataataaattcggtcgttgtggtcggactctattatggatttctgaccacattctccatagggccctcttatctcttccttatccgagctcaggttatggaagaaggaggagaaggaaccgagaagaaggtatcagcaacaactggttttattacgggacagctcatgatgttcatatcgatctattatgcgcctctgcatctagcattgggtagacctcatacaataactgtcctagctctaccgtatcttttttttcatttcttctggaacaatcacaaacacttttttgattatggatctactaccagaaattcaatgcgtaatctcagcattcaatgtgtattcctgaataatctcatttttcaattattcaaccatttcattttaccaagttcaatgttagcaagattagtcaacatttatatgtttcgatgcaacaacaagatgttattcgtaacaagtagttttgttggttggttaattggtcacattttattcatgaaatgggttggattggtattagtctggatacggcaaaatcattctattagatctaatgtacttattcgatctaataagtaccttgtgtcagaagtgagaaattctatggctcgaatcttgagtattctcttatttattacctgtgtctactatttaggcagaataccgtcacccattcttactaagaaactgaaagaaacctcagaaacggaagaaaggagggaaagcgaggaagaaacagatgtagaaatagaaacaacttccgaaacgagggggactaaagaggaacaagagggatccaccgaagaagatccttctccttcccttttttcggaagaaaaggaggatccggacaaaatcgatgaaatggaagagatccgagtgaatggaacggaaaaaacaaaggatgaattccactttcactttaaagagacatgctatcaaaatagcccagtttatgaaacttcttatctggatgggaatcaagaaaattcgaagttagaaatacttaaaaacaaagaaaaagaagatcctttcttcgggtttgaaaaaactatttttacccggcttttccacc-------aaatcaaattacaaagtagtaaattaataaaaatatggatacataagataaatacaagaaaagataagaagagatgcgccccccccctgcatatttgatgccctctccgacaaggaaactcgtaacaccaactccattagtaattccatcaattattcgtctatcaaaaaaatgagttaatttagccaatcctcttatacccttcgtgaaagatgttgcataaaaagcatctatgtaaccccgattatacgaccaaccatatatcatatttattattttgtccccaaaaagtctcttaggaccctttttaacaaatgaattaattaagttccaattttgtaaagatgaataaagaggcttatagaaaaggcacgctataaatattccgaaaaaggctatactgacggaaaaaatggcatttgtcacaaattcatcccaatccacagaattactagaattttgatgtaaaaggtttatagacggagttaaccattttgataatatattccaatccattccttcttgattgaaaggaattcctatggttccaacgcacaaagtaaataagaccaatacaagcagagggaatagcatagtattttccgattcatggggatacaaaaaagttttattattccaagttcccaaacgagtcataaaagtttggggcctctttttttgattaccatcaattttgtatgtattcttcgaaaaaaaagaagccctttcattattattccttgttaataaagttaacaaactcatttcttttttaatagtttttggaccttctttaccccatagagatattgaatagaacgagcttgtttttttgccactgtaattgtgagaatacacgtttaaatgcccctcaaaagtaagtaaatagatccgaaacatataaaatgcggttaaccctgctgtggaacaagctattattgcgaaaatcggtgaatataaccacgtatcattaagaatttcatctttggaccaaaaacaagcaagaggtggaataccacaaagagaaagtgtacctaataaaaaagcagtttttgtaattggcacatgctttcttaaaccgcccataagaaccatattctgacttttatctggagaatatccgacaatagcttccattgaatgaataatggatccggatcctaaaaacaataacgcttttgaataagcatgagtaatcaaatgaaataaagcagctcgataagaccccatgcctaaagctagcatcgtataacccaattgagacattgtagaataggctaaacttctcttaatatctttttgagcaagagctaaagtagctcctaatagtactgttattatacttatcaaagatattagattcattatgtaaggtatgactatgaaaagaggaagaagccgagcgacaagaaaaattcccgctgctaccatagtagcagcatggataagagccgaaataggagtaggcccctccatggcatcgggtaaccatacatgaagggggaattgcgcggatttagcaactgcaccagaaaataatagaaaagcacacaaagtaacaaataaaagatttacctcattattatcaatcaagttattgaatatttcgaacaaatcccgaaattcaaaactacccgttatccaataaagacctaagattcctaataataaaccaaaatctcctatccgattagttacaaaagctttttgacaagcatttgccgcaataggtcgtgtaaaccaaaaacctattaatagatatgaacacattccaactaattcccaaaaaatataaatttgtatcaaattagaacttgtaactaatcccaacatggaagtattgaaaaaactcatataagcaaaaaattttaaatatccttggtcatgagacatataattgtcactataaataagaaccataattccaacagtagtgattaatattgacataatagaagtaagtgggtcgatcaagtgaccaaactctaaagaaaaatcattattgatagtccaagaccatacatattgataaatggaattgctatttatttgctgaatagacagatcggccgaaaaaagcataacgatacttaataataaaacactaggaaaagcccacatacgacgaagatttcttgttgccgtcggaaaaaggataagccctactcctattaacataggaactggaagtggaacgaaaggtacgatccatgcatatggatatgtatgttccataaaaaataaaacttttttattcttaataaattgtttctgattcaccagatcttatttctttcgaaagaagtcaataaaaaatcaagatatgtaagaccgatattttatattcttaattattctgagtatttccccaatacttcaaatattgaaatcaaaaagttacacttggtcaaatgatatcactaagttactagtgaaaagtaaagacttacttagtaagtaagatctttatgcagatatagaaaatgaaaatgattattacgaaatttatatccatagagtaaggataaagaattgcacca-aaagggttccttaattctgatatgaatccgaggatctact------aaggtcaataacttgaccaaataagat--aagacccagtaattcgtttattcggaatcatttacgagttaattgtagaacttatttactatcttccattcca-aaaaaagatatttatgtttataggagccgctatcatatccgtcaattaaacgcaggaattgctaaaatgcctttttttt-atccctgcatgtatctttgaacagatttactactagtctcattcgaatttgattttcaaataaaagttaggtgtattctctcttcgagctttacttgaccaattaatagaatagaaacaaagattaaagtgttttttattcgttt-----aattaggtaagggtgggcttttctattcattttattacatgtataaatcaaagggtagcacaacgaaaatagacagacgaatcccttttttattctttatgttctaaactt--ccactaattcaattttagtcttatgatacattgggttctatagttatatagatttgaatatgaggatataagggcatcgggtagtatgcattactttttagtctggatattgtatgtaagagaaatacaaaataaaaggaatcacatatttttcctttttatacctagcaaatttttatgtgattttcatatatctataatatatttttatatgatgatagtattatctataca-----------------------atatagtaaataaggattcatttt---------------------aaatgatagatagatgtctttcacatccaactatagcaatgagtaatctcttcatttttgaatggcagttccaaaaaagcgcacttctgcgtcaaaaaagcgtattcgtaaaaattattggaaaaagaagggatattgggcagcgttaaaagctttttcattatcgaaatctctttcgaccgggaattcaaaaagtttttttgtgccgacaaataaataataaaaatgagtgaatttcgtttttaat-aaaaaaaactccctactgtgatcaataggaaatagaactctctttgcttttatggtacggtattaaaaattaaaataagaattcttctgtctactgaattctaaaaaaagggtactttggttgttaaaaaacgatacacaagatacaatacaaacaaggtttcacccttttttttagtatgtgttatcattatttcgggggtggggattcttattttccccatcggcccctct-gtcataataataattttttctttagttatttagaaatccctttttaagtacggtacaattataagagagatataaactttttatatgtgcagccaaatacctaactagtttgcgaaatcctaacacaaattatctacacaacg--aaaaaaaaaatcctaacgttcgatacaaagctatgaaattattcacagaaagtccgggggtgtcatgttcaaattgttattttaaaaaattctatttttttcttcattttcattcacaaaatgactctatttttagttttcgattcaaaaaaccatataaattagagaaattaatca-----------------------------------ttttatttttcgttctatccctagacggttatgcccgctatctagggatagaactgtctagttacaacagttccattacagcagaggataaactacgcgaaaacccattattaagttaaatctacctgtatacctgcacataataaggactcttattgaacgttccaatatctatttaaacgggtttgtattcatccgttttgatgttttctaaacaatattgcattgaattgactacttcaatctcgacgattgaatatgaataggttattatgatttcgagcaagccgctatggtgaaatcggtagacacgctgctcttaggaagcagtgctagagcatctcggttcgagtccgagtggcggcatggaatcttctaaaagaggtaaaataattcctataaggaattcaattcccgatttccattctgtaattaaagtactct-ccctttttccttaaaaaaccaaaattatgatattttcgactttagaacatatattaactcatatatccttttctattgtttcaattttaattacaatttatttgataaacttagtagtggatgaaatcgcaggactttatgattcgtcagaaaagggtatgatatccgcctttttctgtataacaggattattaattactcgatggatttattcgcgacattttccattaagtgatttatatgaatcattaatcttcctttcatggagtttctccattattcatatggttccgtattttaaaaaacaaaaaaatcatttaagcgcaataaccgcgccaagtgctatttttactcagggctttgctacttcgggtcttttaactgaaatgcatcaatccgcaatattagtacccgctcttcaatcccaatggttaatgatgcatgtaagtatgatggtattgggctatgcagctcttttatgtggatcattattatcagtagctcttctagtcattacatttcgaaaagacatatgggtttttggtaaacgcaatcatttattaaatgcgttattttcctttgatgagatccaatatatgagaagcaatgttttaggaaataccccttttctttctgatagaaattattacagataccaattgattcaacaattggatcattggagttatcgtgttattagtctagggtttatctttttaaccattggtattctttcaggagcagtatgggctaatgaggcatggggctcatattggaattgggacccaaaagaaacttgggcatttattacgtggactatatttgcgatttatttacatacacgaacaaataaaaatttgcaaggtgcaaattctgcaatggtggcttctatgggctttcttattatttggatatgctattttggggtaaatctattaggaatagggctacatagttatggttcatttatattaagatctaattgaattgaagaaagggcttgacgaatacaggcataggacgcct-----tatagatataagaaaaacttcgtgtaagccggc----aagaaccatttgaatcaaggagtggagtgattcaaatggttctcgcaaacgctaaacatatgggttacaattc----ttttttttcattatacaacattttaaaattggaaaagaaaatcataggattgcttttcttggtcttattcatgaaaaaactatctataaaaatagttagatagaatggtttcgaccttgtcaacggataatgaaagaacgaaatccgggtaaataccaatccctattacgggtagaaagataacaatcgaaacaaataactctcgcggtccggaatcaaaaaaataggagtttggggcattaaatagcttgtatccatagaacatctggcgtaacatagataatgaataaataggagttaatatcattccaattgccattacacaagtaattataatttttggcattaaaagatatttttggctggtaattattccaaaaaatactatcaattctgcaacaaaaccactcatgcctggtaatgcaagggaagccatcgataaaatactgaacatcgtgaatatttttggcataggaatagctattccacccatttcgtcgagataaacaagacgtatccgatcataactcgttcctgctaagaaaaaaagtgcagcgccaataaatccatgagaaattatttgtaaaatagctccattgagtcccgtatcggttatagagctaattccgataattatgaaacccatatgagataccgaggaataggctattcttttttttaaattacgttgaccaagagatgttgaagctgcgtagattatttgtattgtacctactatcaacaaccagggagaaaagatagaatgagcgcggggtaataattccatattgatccgaatcaacccatacgctcccatttttaataagattccggctagaagcatacaagtactgtaatgggcttctccatgggtgtctggtaaccatgtatgcaaaggtataatcggtgatttgacagcaaaagcaataagaaatacaaaatagaatattatttccaatgctacaggatacgattgattagctaatgtttcaaaatttaatgttggttcattggaaccatataaaccgatacccagaactcccattaagagaaaaatggaaccccctgcagtgtacaaaataaactttgtagctgagtacaggcgtttctttcctccccacatagataggagtagataaacaggaattagttctaactcccacatgatgaaaaatagtaaaaggttttgagaagaaaatgatcctatttgaccactgtacattgctaacatcaagaaatggaataatcgggaatctctcgtaactggccgacccgctaaagtagctaaagtagtgataaatcccgtcagtaaaataggtcctatagaaagtccatctattcctaatctccaatcaaaatcaaaaaaatggatccatttataatcctccgccaattggattaatggatcgtccaattggaaatgataaccgaatgcgtaggttgttagaaggagttccaaaatacatatacatattgtataccatcttattatcttatttcctctatgagggaaaaataaaatgaaggaacccgcgaatatcggcaaaactacaattattgttaaccaaggaaaatcattcgtggtaaagacaagatacacttggacaagaaaaacccgtactcgaaac-aaaaaaattatattttattttgagcacgggttttggcggt-aaaaaaatcaaatggattcgcgtggagttttatggaacatatcaataagctagacccatgctgcgagttgtttcatgccataaataaactcgaacactcaagaaatccgttggacaggcagattcacatctcttacaaccgacacagtcttctgttcttggagccgaagcaatttgtttagctttacatccgtcccaaggtatcatttctaatacatccgtggggcaggctcggacacattgagtacaccctatacatgtatcataaatctttactgagtgtgacattggatctataaatttttgaacgtcataaattttcgatctagtaaacttcgaaaatccatca-------tatatttagacaccagatgaatcaatgatttaccagaatttttctaatcaatgtacttctggagcggatcgtgagagggagccaagatactttgatttcttacgttttcgcaaacataatcatatattacatatcatacaaactcattttatattgatgaataggataatttctctatttgatgaatattctcatttctataattaagactacttattcaacaaatttgattggttgatacgagtcgattttctgttacgataaattgacgaaacaattgctggtccaatagctgcttcagcggctgcaatagctataacaaaaatagagaaaatgtctcctgttaattggcgactatcaaaaaaatcagaaaatgttacgaaatttatattaactgcattcaatataagttcaagacacataagggctctaaccatatttcgactcgtgatcaatccatagataccaatagaaaataaataggcactcaaaacaagtacatgttcgagcatcattgaccaactccttatccatctcgatgcatttcatttcaatatgaacaacaattcgaccgattttattgattcaaatataacaagtacgtaactaacaagtgcggaacaaagaaataaatctattattggtagtatatcaaatcttcaaatagaattgaaacacggaacaaggttttatttttattgctagctctaaagatttattactgacgagccacagcaattgcacctatcaaagcaactaaaagaattatggaaatgagttcaaatggaagaaaaaaatctgttgataaatgaattccaatttgttgactattacttagcaaatcttgctctacaatctggtttgatcttgtagtccaaataataccataccatgacgtatctggaatagtagtaattagtgaaacaaaaatacttgtacaaactatcgaagtaaccccatccccaatggtccaaagagtaaaatctttgtaagatcctgaaccattcataaacatcacagcaaatacgattaaaacatttatagctcccacgtaaataaggagttgtgcagcagctacaaaatgggagtttgatgaaatatagaataaagatatacaaacaagaaccaatcccaacgaaaaggcagaataaattggattggtaagtaataccactcctagacctcctaatataagacctgatcccagaaagactaaaagaaaatcatgtattggtccaggtaaatccattatatgtaaaataagaaataaataaatcgaaaatctttcatgaccttattgacctgaccaggaaaaacgttaagttaccctattttttgatgatacgttcctatgaatttaattcgaaattccaataaattcgaatggatgtggattgatgtagatccaattattggatcaatctcattctttctttatccgaaatgggagttggagcaagctatatattatatatgtcgaaataattacggataggtgaatcgattttcaagccaaacgaagtttctattctcatcaaccaagcaaaaaaatgcattctttctgtgagatcaaaacttaaccctagtaattttgaattgttcttgaatcacagggtttatccatttttgatttgaggcgaattcaaaattgttcgaattgtgtaatcctcaattactggtattggtaaacgacccaaagcaatttgattataattcaattcgtgacgatcataagtggaaagttcatattcttcagtcattgataaacaatttgttggacaatactcaacacaattaccacaaaaaatacagatcccaaaatcaatactataattaagcaatcgtttctttcgaatatcagtttccaatttccaatcgacaaccggtaaatctataggacatacacgaacacatacttcacaagcaatgcatttatcaaattcaaagtggattcgaccgcggaaacgctctgatgtgatcaatttttcataaggatattgaatagttacaggtaaacgatttgcgtgggataaggtaatcatgaaactttgaccaatgtaccttgcagctcgtactgtttgttgaccataattcatgaacccagttaccatagggaacatacggtgaatatctataaataattttattattgtttctttctcttgtttgatacaagccgggaatatagaataaca-----tatttacagcgaaaggagttgggaagaagttgttaataatagattacctagcgaaataggtaaaagaaatttccatccaagatttaataattggtccattcttagcctaggcaaagtccatcttgttgtgatagaaataaacaggaacaaataagttttagctaatgtaataaaaagaccaagtgtcattccaaagactccacccattttatttatttcaaaaagttcaggaacaaatatggacggaatagagagattccacccacccaagtaaagaactgttacaaaaaatgaagaaactagtagatttaggtaggaagcaacataaaacaaaccgaatttgatacctgaatattcggtttgataacctgctactaattcttcttccgcttctggtaaatcaaaaggcaatctctcacattctgctagggaagatattagaaaaacaataaaccctataggttgacgccacaaattccacccccaaaaaccatactttgactgtgcctcaactatatcaactgtactcgaactgttagataatcatagtcggtgataacatcactgttcccatcgctattacagaaccgtacatgagattttcacctcatacggctcctcgaggaccaaaaataaatctaaggaccaggtcaggattatttatcttgatatgttatagatagagtaaaaatctatcgaaaggtcccgaattagaccaatggaattctgtctgctataataaaaaagcacttctgaattgatctcagcctttaagaatttcaaattttattttttgagtaataacttaatctttgaataaaatactacttgtctaaatatccatagatatttcaacccatca-ttttcgattacg--aaaaaaaaattagacattacat------------------------tctc-tttttttattagtcctttttattgtaattgcattctttctaccctttttcattcctattcttctttttcacaaggggatt-aaaa-aaaggggtaaaggattatttcgttcctgatagttatttctttaatcggtggataggaacatactctggatcggaatcatggggagtactacctgatcatttctaccaacttaaagccccaattagtattccttttat-----gcagaaatatccctttggataatttacat--actctctattactaatcctttttgtaacttggtgtttctaaccatccactcatttttgctcaatcgcccggtatggtaatacacgtattgtatggtaatacatacaaacgagagtgaaaactccatacagttgatcttgcgaacccgctccaagccatgatgcccaatcaaccaatcttggggtaaacagtctctactgcttatattgacttttgcttaaccctggtacataggaaatgagactcaatctttttactgcgaacttataagccgttttctttcactcatagaactatctgatttagttcatcaacccgaatgatgaacaaaaaaatgaagatatccattcaattctttattagaaagaaaggaaatagggaattttgtctcaacgaatcgcacgtagagatattgataacacacatagagttaatggtatttcataactaattgattgagcagcagctcgtaaaccacctaaaaaggaatatttattatttgatccatagcctgacataagaagtccaatgggagcaatacttgaaatggcgatccataaaaaaacaccgatattgagatcggctagaacaaggtgatatccaaaaggaattactgaataacttagtagaattgatatgactgctatggatggtccgatactgaataaacgagtatctcctctagatggaagaaggttttctttgaaaagcagttttgtcccatctgctagagcttggagaatccccaaaggaccggcgtattctggtccaatacgttgttgtatccctgcggatatttgtctttctaaccacacaattactagtacacctattatgattcccaatataagagtcaaaatagggataagcatccatatgatcccatagacctctttgaatgattccaatctggaaaaagagttgatatcttgtacttctgttgtatcaattatcatttcaacgatcaacttctcccataataatatctatactacctagtatcgtcataatatcagccaatttcattcttttaactaattgaggaagaatttgcaaattgataaaacccggcgggcggattttccatcgccaaggaaaaacactttgatctcctatcaaaaaaatgcccaactctccttttggtgcttcgactctcacataaagttcttgtttcgacaattcaaaagtcggcgaaggctttttactaatgaatcgatattcaaaaccattccattcggaatcccttactcgatcaaagcatcggctttctaaattctcatagggccctcctggaattccttccagagcctgttgaataattttgatggattccgtcatttcactgattcgtactaaataacgagctaatgaatctccttctttttgccattggacttcccaatcaaattcgtcgtaacactcataatgatcaactttacgaagatcccattgtattccggaagcgcgtagcattggtcctgataaaccccaatttattgcttcctctccgctaataatgcctactccctcaactcgttctaaaaaaataggatttcgcgtaataagtttttgatattcagcaacccctgttaaaaaataatcgcagaaatctaaacatttatctatccagccatgaggtagatcagcagctactcctccgatacgaaaataattatgcatcattctcataccagtggcagcttcgaatagatcatatactaattctctttctttgaaaatatagaagaaaggggtctgtgcaccaatatccgccataaaaggtccaagccataacaaatgagaagctatacgactcaactccaacataattactctgatatagctggcccttttaggtacttgaatatttcctaactgctctggtgcatttacggttattgcttctgtgaacatagtagctaaataatcccaacgtgttacataaggcaggtattgtataattgttcggttttccgcaattttttccatccctctgtgtaaataacccaatattggttcacagtcaataacatcttcaccatctagagtaatgatgagtcgaagaacaccatgcatggatggatggtgaggccccatatttactatcatgaggtcttttcttgcagctggtacattcataggtttttccccgattcattcttacatgaattgctgaaaact-aaaataaattcataaaaattcaaaatctaataaatcaaataattaaagttcttcaaattagtgagtttttagctcccgaatatccaaccgaccaattaattctttataacgtactctatttttctttgacaaataagccagtaggcgttgacgttttcccagaatttgacgcagacctctctgagataaatagtcttttctgtgcaattgcaaatgtgaagtaagtcttcgtatcttattggtgaaactgaatacttgaaattcaacagaccccctgttttcttctttttcttcttgcgaaaaacccgaaatgaatgcattttttaccataaaacgaaacctcctccccc--ccttttattttcgtgtttaaagatatttattttactgatcagaaataataataatgccaaccactttaatcgggtataatgaatttcattatggactcctaatttttaaaattagtcaatgatcaatcccatttttcccatttttaatttgattcgtatagagatggatggcactcacaaaagagaataagttagacctaaa------aaaaaaaaaagattattttggttcatttatagatctaatggatacgtcattgaattgctctcatgtagcagaatggaatgtaagacaacatacgtgtgtatctgttttctttcatataccag-tatggtacaggatatagaggaaaatgtaccatcattgcatttttaattgtggatatatatgtatccttaccatactgaaacgactgccattagtggtatcaaaccaatagcgattcatacaagctaaatcttctaatcgataattgggccaaagaaagaagtttaatttaattaatttaggtttatctatatcaatatcaagattattgctttcatccaaaaattgaccacagctttttgcgttgttcccattgcaaaatactggatttctatccagcccattcctattccgtgaattaaaacaaattagaattctaaattctctacgacgtctaggtgataaaatattttcaggaacaagcaaatcataaggattttggacgctctttccagttatcttttgatgtcttgcaatagatttatcaaaataatttttatcaacatatattttttcttggtatctttgattagtttggtgcttactcttctgaaccaatgaaatacttatggtttgatacataataaattttccatccttttttacagacagacgaatcggttcgataataaatatcctctttttcatcaattctttaagaggtaaatcctgctgaatcagcattatatccagactcatttctcccctttgaatagaggatatggtaatttctcttggatttatcagtctaagcaggagacaatatatcttgatattattgaaaactttttgatttaaagaatcagtccatcggatttgaaaaagcaaatatttttctaggaataaatcaagttctgcttctgtattggtttggtatttgtttctacgtttttttatgcctgatcttgcataatcttctttaacacccttttcttggtttgaaagaacggatccgcgattctttcggttttgtgtatctgatccaagatcccctttggttggagcttctttttcttttttcgttcgattctctaattcaatagatttttttttattcgatgataggaagagatcccgtttttgattttccttgatgtttttattggcactagcattttcatttccattacaattgaaaaaaagtaatttgatcggtatgaccccaggtttctttttatataaattagaaagtaaaaccctttttggtacgaacccaaattctagatttgatatgggacgattttttatttgttcatttattcccatccaatcaaacctttttttattggatggtttgatttcttgaggaatcctgagatcaaaaagacccttcttatccattttctcaagtattttataattatgagtctgaggcttttttttactgttggtatcgatcccggcctcactcttgactttctttcgaagacaaaaatcgaccattttccaatcaaaatattttctatccagatttttctccataataaaattgggtcttagataatttttgaaaaggataccttccggcccatcaaaaaatttgcgtttatgtgtgttgtaattataagaaatctcttggttattgtttacttctaatggtgatacataaatatacgagttcatcttatcttcataattaatggatttatatgataagagatcgtatcgatagtcttttttaaaactttcttttttatttggtaatgggtctactttagaatcattttttttttcgtaataaaaaaatgggtctttctcatatgaatcccatttgtttaaatctttattttggttcacccaaccttgattaactctatttcgccatttttgtggtactaatctagaccagctaacctgagataaatgatattgagaataaccccttaaccagtttttccattgattcattccagaattacgacgtttcttatgttttaattcggaatgatatagtccttgtgttccaaaataatcctttattttatttttaagaaaaagcgatgttccacaatattgaagaacagatcttaagttatacaagttaataacctggctttgtgataattggcaaaatacatatgcttgtgacaaggaggataagttctgtgaattcttattaagagttctaatattagaaagtgactttataaagtgaattgcatttttattttttttatcaatcctgtcttgatttgcttccatattagaaatgtatttatccatatttttttttgttgattcaagaaaaagttgtgcattgatccgaggaatattaatcatacataagaggatatctatgtatatcctttcaatgaaaacttttataaaaataatagatttacgaattaatcgagtatttcctctttttaacatctgccaaaaatgggtcggggattctaatcttttagcatcatgactttttttgttagaactcatacttttctctggagttagaactgccttttggttctcttttgcaatttttcctattttatttttgattaggtttgttctatcagtcagatctttcgtttttttttctgtcagtgaattatttgtccaatccatagatttaatttgactggacgattcatgaatcatactattactgattatcgaatctttttcttttttagtttcactcgattcatata------tcaaccaaaatgctagaattggatttatttttgaaagttctcttattattctttgtataaagagaatgttttggttaatccatgtttttgtttcttttgcgactattagaaaccaatttgctttttcttttaaaaatattagaactcgaaaacaaacattttgcaattttataattttagtttcgagttcattaaaaatgggttcaaaaaaggagagtctttttcggggagaaccaaaaggccgttccgcttccattccccaaaatgttaaaaaacaaaaatcatctttttctttttgctctttctttttcattggatcgcgatgagagagttgtagtttagattcgtgccaaggtttcagacagaaaggaaatagtatctttatttgaataccatctgttaaccagttttttggaaattcggtttctgataattgaacaccattataggtgcatttaacatacatttctttcttccaatccttgacatcctcggaccactcgggaaattgaaataataacatacgacccgtatttttagctattatcaatgacggtaatataatatattttctaagaattgcttgtgttactaatactgaaccccttagtacttgagcaaatacaaagctatcccaggcttctgctatttctatgcgcactctctcctccattttttccttctctcttttggccttcttttttttatctatttcttttgtctcttcctccgcataattcggaattttgaattctgtctttttcaccagcctatttctaaaaataggttttgtcagtttggagatatcaaaagaaaaaaggggggatttgtctattctgtccaaaaaaagcggggaatgcacatttgcttgaaacagtttccaaattgctattttacgtctttgaacgcgcatggagccttttattatgtctcgacgaaaatccgattgttgagaataacgtattaacgccacttcctctggttgatctggattttttgtatccgtagtattagtattggtattctgcttattctcattcttatcagtaaaaattactacacgtttcgcttttcttgaacgaatctgatgatccgtcgccacctcttcttcattttctttctcctgttgttccaactcgtcgattagtttgtatggccatcgaggtacctttttatggatttcttgtattcctatgccaaaaaaattgtttataattgtttgatcattggtatcagttataacggcattgaataaaagttgtaaaaattttgctggatcttttgaatcaatttttcctt------gttctggaactaaatgaagtcctttcgaattgaaattcgatgttgattctccagcaaattcactaattaagttcaagaaattacccatttctgttgataataattttctatcaaacgaatccattttttgttcaaattctcgataatcattagcaagaaggataccgtgaatcttatttatccaaagagtccctatggaatttctaacggaagttttagtgaaaattgaaggtgaaaaaaaaaaatgaattgttccacgataaggcccgtttaaaaaaggatcatatcttttaggcaagtatgcttttttagtttcgtcattacacaatcgagtccttttttcgagtacatctagaagaagagatcctttgtctagagcttcgattctacttataaattcgttgcttaggttgttttctttttgttcattggtataaacccactgagtatacagtccataagaggaaagtttttctgttgtgtacaagggcatctttctttggatcatttccctaaaagtagccaaactgggtggatacgtgaaagatattcttagttttccatcactttgacatgtgtcaaaaaaaaattgtgacatttcatttcttacagcattttcaaatcgatcgtttttaatatatcgcaatggacgcctccttcgtttatagtggaaaagccgggtaaaaatagttttttcaaacccgaagaaaggatcttctttttctttgtttttaagtatttctaacttcgaattttcttgattcccatccagataagaagtttcataaactgggctattttgatagcatgtctctttaaagtgaaagtggaattcatcctttgttttttccgttccattcactcggatctcttccatttcatcgattttgtccggatcctccttttcttccgaaaaaagggaaggagaaggatcttcttcggtggatccctcttgttcctctttagtccccctcgtttcggaagttgtttctatttctacatctgtttcttcctcgctttccctcctttcttccgtttctgaggtttctttcagtttcttagtaagaatgggtgacggtattctgcctaaatagtagacacaggtaataaataagagaatactcaagattcgagccatagaatttctcacttctgacacaaggtacttattagatcgaataagtacattagatctaatagaatgattttgccgtatccagactaataccaatccaacccatttcatgaataaaatgtgaccaattaaccaaccaacaaaactacttgttacgaataacatcttgttgttgcatcgaaacatataaatgttgactaatcttgctaacattgaacttggtaaaatgaaatggttgaataattgaaaaatgagattattcaggaatacacattgaatgctgagattacgcattgaatttctggtagtagatccataatcaaaaaagtgtttgtgattgttccagaagaaatgaaaaaaaagatacggtagagctaggacagttattgtatgaggtctacccaatgctagatgcagaggcgcataatagatcgatatgaacatcatgagctgtcccgtaataaaaccagttgttgctgataccttcttctcggttccttctcctccttcttccataacctgagctcggataaggaagagataagagggccctatggagaatgtggtcagaaatccataatagagtccgaccacaacgaccgaatttattatcttcatgcataaggatactagattacctagtagaaaagattttaaaatcatcacaaacctccctttttcttttctattgcaatttctggattattatatgatgattttttaactttccatatatagaaatagaaacagatagactagaaaggacatctcttatgtcaatgacaccaaagggatattaaatgaatggaattgggatatggatggaatataatgaaatagagccactttgaggttccctatgaaatgaggcatagaacggagccactacgaagaagttccgggagttacgaaggaagcttcgagctcatattggtcatgggttgagaactggaattgaactctatgagatctaatctcccgttgttcctcagtagctcagctggtagagcggtcggctgttaactgactggtcgtaggttcgaatcctacttgaggagatttgattcattctgaattaaagaattcaggatgaaagggctcgctttgaccgttaagagtaggtaaccccttccccgtctttgtttctattgcattctatctcatcgtatcacattctgttctgcgatatttgagaatcaccgtcaatacctcggtgtaggtcctggataatcctttgttccatagtcttggggctatttacaactagccaattcaaaattctcagatgtactagcggtgcatcaaaggtgcagtcatcgattctcccgagaggccacagttaccgcgagcaaacctattaatgacgaggaacgcatttttgctatgctactaatacttgtacttgctctgctattctgcccaagcctggctgaggaagagttacggggcgtaaaacaaaaaaaaaaatgccgattcgggttcggcccggcatactatatttaatatttaccccattcacgataaaaaagaaataaaaa--aaagtaagga-----cattccatttcgacaaaagacccacacccaagttccatagcttttggtccgctatcccgatcatgattttcctacccccagagggaaaggtccttcccttttgggccggttgtgggcgaggagggattcgaacccccgacaccgtggttcgtagccacgtgctctaatcctctgagctacaggccccaccccgtctccactggatctgttcccgggagtaccctc-aaaaaaaggaacctttcctctccccagccatttcgggttaagaagatgtgaaagcgcgtttctctctagaagaacagaacggtgcgttccgaggtgtgaagtgggaaagaagggatgtcataattggggttttgaataagacgaccttttc----tttttttttcatattgtattgaaagagtaataagaatgagaggtgttaagctttttatcattctggcgtcgagctatttttccgcaggacctcccctacagtatcgtcaccgcagtagagtttaaccaccaagttcgggatggattggtgtggttcctctacgcctaggacaccagaatatcgaaccatgatcgaagaaaggcatgagataaaagcatattggctagtgattgtgaggccccaattattgactggaggggacaccaaaggcctctgcccttccatcccttggatagatagagagggagggcagaacttttggttttttcatgttgtcaaagagttgaacaatggttttttcgtgttgtcaaagagttgaacaatgaaaatagagaaaatagatggcgaatgcctgatcgaattgatcgggtcatgtaggaacaaggttcaagtctaccggtctgttaggatgcctcagctgcatacatcactgcacttccacttgacacctatcgtaatgataaacggctcgtctcgccgtgaccttctcttgaattctcaaaacttctgtcgctccatccccgcaggggcagagaacccgtcgctgtctcggctgtgctaccggaggctctggggaagtcggaataggagagcactcatcttggggtgggcttactacttagatgctttcagcagttatccgctccgcacttggctacccagcgtttaccgtgggcacgataactggtacaccagaggtgcgtccttcccggtcctctcgtactagggaaaggtcctctcaatgctctaacgcccacaccggatatggaccgaactgtctcacgacgttctgaacccagctcacgtaccgctttaatgggcgaacagcccaacccttggaacatactacagccccaggtggcgaagagccgacatcgaggtgccaaaccttcccgtcgatgtgagctcttggggaagatcagcctgttatccctagagtaacttttatccgttgagcgacggcccttccactcggcaccgtcggatcactaaggccgactttcgtccctgctcgacgggtgggtcttgcagtcaagctcccttctgcctttgcactcgagggccaatctccgtccggcccgaggaaacctttgcacgcctccgttaccttttgggaggcctacgccccatagaaactgtctacctgagactgtcccttggcccgtaggtcctgacacaaggttagaattctagctcttccagagtggtatctcactgatggctcgggcccccccggaaggaggccttcttcgccttccacctaagctgcgcaggaaaggcccaaagccaatcccagggaacagtagaagcttcatagggtctttctgtccaggtgcaggtagtccgcatcttcacagacatgtctatttcaccgagcctctctccgagacagtgcccagatcgttacgcctttcgtgcgggtcggaacttacccgacaaggaatttcgctaccttaggaccgttatagttacggccgccgttcaccggggcttcggtcgccggctcccctgtcatcaggtcaccaacttccttaaccttccggcactgggcaggcgtcagcccccatacatggtcttacgactttgcggagacctgtgtttttggtaaacagtcgcccgggcctggtcactgcgacctcctttgtgaggaggcaccccttctcccgaagttacggggctattttgccgagttccttagagagagttgtctcgcgcccctaggtattctctacctacccacctgtgtcggtttcgggtacaggtacccttttgttgaaggtcgttcgagcttttcctgggagtatggcatgggttacttcagcgccgtagcgcctggtactcgaacattggctcgaggcattttctctaccccttcttaccctgaaaaaacagggtcaccttgcgtccttgaaccgataaccatctttcggctaacctagcctcctccgtccctcgggaccaacaaggggtagtacaggaatattcacctgttgtccatcgactacgcctttcggcctgatcttaggccctgactcaccctccgtggacgaaccttgcggaggaacccttaggttttcggggcattggattctcaccaatgtttgcgttactcaagccgacattctcgcttccgcttcgtccaccgccgctcgcgcgggtgcttcactctaaggcggaacgctcccctaccgatgcatttttacatcccacagcttcggcagatcgcttagccccgttcatcttcggcgcaagagcgctcgatcagtgagctattacgcactctttcaagggtggctgcttctaggcaaacctcctggctgtctctgcacccctacctcctttatcactgagcggtcatttaggggccttagctggtgatccgggctgtttccctctcgacgatgaagcttatcccccatcgtctcactggccgaccttgacccctgttatttggaggtcatatctagtattcagagtttgcctcgatttggtaccgctctcgcggcccgcaccgaaacagtgctttacccctagatgtccagtcaactgctgcgcctcaacgcatttcggggagaaccagctagctctgggttcgagtggcatttcacccctaaccacaactcatccgctgattcttcaacatcagtcggttcggacctccacttagtttcacccaagcttcatcctggtcatggatagatcacccaggttcgggtccataagcagtgacaattgccctatgaagactcgctttcgctacggctccggtgggttcccttaaccaagccactgcctatgagtcgccggctcattcttcaacaggcacgcggtcagagccctgagctcctcccactgcttgggagcttacggtttcatgttctatttcactccccgatgggggttcttttcacccttccctcacggtactacttcgctatcggtcacccaggagtatttagccttgcaaggtggtccttgctgattcacacgggattccacgtgccccatgctactcgggtcagagcgtaagctagtgatgctttcggctactggactctcgccatctagggtgcggcactccaccgcttcgcctagcagcacgacgcttgtattgctctcccacaaccccgttttcacggtttaggctgctcccatttcgctcgccgctactacgggaatcgcttttgctttcttttcctctggctactaagatgtttcagttcgccaggttgtctcttgtctgcccatggattcagcagcagttcgaaaggttgacctattcgggaatctccggatctatgcttattttcaactccccgaagcatttcgtcgcttactacgcccttcctcgtctctgggtgcctaggtatccaccgtaagcctttcctcgtttgaacctcgcccttaactttaaggctatgccatcctaaggtgctactaaatggaaggatcttatcaacgtccatgaatgataaatcatagatcgaactgccgaatcggaaaaattgggtgctatcatatagctttgtatcggctaagttcacgagttggagataagcggactcgaaccgctgacatccgccacagggtaaaccaccgcctctcaggcccccgactgattctaccatagaggccaacgatagacaataactcccccccgaacacagcttacaactttcatcgtactgtgctctccaaagagcagctcttctcaaaaggtgctgagttggaatcccattctaactaaggattcttgtggttccggaggatccagctacaggagaaccaggaacggagagctttcccccctt-ttccgcccgactctttggtcttaagaatgctggttttaagaatgagtgattgccccttctccgaccgctggttttaagaatgagtgattgcccttctccgacccttactgcccaacctgagagcggacagctaatgcgttccgcttattgaacagggttctatggtcggtccgcgacccctggatgccgaaggcgtccttggggtgatctcgtagttcctacggggtggagacgatggggtcggtccatggattttccttcctttttgccgcatttcgctcaaagggttgaagggagatagtgcatcaagctgttcgcaagggccaacttgatcctcttccccagagatcccagatgagggaaccctaggagagccgccgactccaactaccgtccatgtacgatccatactagatctgaccaactgcccatcctacctcctctacgttcttgacagcccatctttgtctcagtagagtctttcagtggcatgtttcggtcctcttccccattacttagaaaaagtgagccaccggttcaggtacaagatactatcattaccgcccggacaattagacatccaacccgtaatcgcaacgacccaattgcaagagcggagctctaccaactgagctatatccccccgagccaagtggagcatgcatgaaggagtcagatgcttcttctattcttttccctggcgcagctgggccatcctggacttgaaccagagacctcgcccgtgaagtaaatcatcgcacctatggtccaaccaattgtgagagaatcaatagattccttttcgggagcgattcatccttcccgaacgcagcatacaactctccgttgtactgcgctctccaagtgtgcttgttccccccttttccttaccatggcaagtctttgtgaaataactccgatgagaagaaaaaagaaggcgttaagagaccctcctggccccaccctagacactctaagatcctttttcaaacctgctcccatttcgagtcaagagatagataaatagacacatcccattgcaccgatttctccagacctccgggaaaagcatg---aaaaaaaaaaggctcgaatggtacgatccctccgtcaccccagaatgagaggggtgatctcgtagttcttggtctgtgaagatgcgttgttaggtgctccattttattttcccattgaggcctaacctaaacctgtgctcgagagatagctgtccatacactgataagggatgtatggattctcgagaagagaggagccgtggtggtcccccccggaccgcccggatcccacgagtgaatagaaagttggatctacattggatctcacctgaatcgccccatctatcctcctgaggagaagtttggtttcaaaccccggttcgaacaggaggagtacgccatgctaatgtgccttggatgatccacatctcagggtcaggcgctgatgagcacattgaactatccatgtggctgagagccctcacagcccaggcacaacgacgcaattatcaggggcgcgctctaccactgagctaatagcccgtcgtgcgggcctcccacagggggcccgctatgccaaaagcgagagaaaccccagccctctctttccttttttcgcccccatgtcgccacacgggaggagggacatggggacgtaaaaaaggggatcctatcaacttgttccgacctaggataataagctcatgggcttggtcttacttcaccgtcgagaaacgaaagaagacttccatc------tccaagtttaactcagacgtagctcgcttctttttaggtgtgaagcagtgtcaaaccaaaatacccaacaagcattagctctccctgaaaaggaggtgatccagccgcaccttccagtacggctaccttgttacgacttcactccagtcactagccctgccttcggcatccccctccttgcggttaaggtaacgacttcgggcatggccagctcccatagtgtgacgggcggtgtgtacaaggcccgggaacgaattcaccgccgtatggctgaccggcgattactagcgattccggcttcatgcaggcgagttgcagcctgcaatccgaactgaggacgggtttttggggttagctcaccctcgcgggatcgcgaccctttgtcccggccattgtagcacgtgtgtcgcccagggcataaggggcatgatgacttgacgtcatcctcaccttcctccggcttatcaccggcagtctgctcagggttccaaacttaacggtggcaactaaacacgagggttgcgctcgttgcgggacttaacccaacaccttacggcacgagctgacgacagccatgcaccacctgtgtccgcgttcccgaaggcacccctctctttcaagaggattcgcggcatgtcaagccctggtaaggttcttcgctttgcatcgaattaaaccacatgctccaccgcttgtgcgggcccccgtcaattcctttgagtttcattcttgcgaacgtactccccaggcgggatacttaacgcgttagctacagcactgcacgggtcgatacgcacagcgcctagtatccatcgtttacggctaggactactggggtatctaatcccattcgctcccctagctttcgtctctcagtgtcagtgtcggcccagcagagtgctttcgccgttggtgttctttccgatctctacgcatttcaccgctccaccggaaattccctctgcccctaccgtactccagcttggtagtttccaccgcctgtccagggttgagccctgggatttgacggcggacttaaaaagccacctacagacgctttacgcccaatcattccggataacgcttgcatcctctgtattaccgcggctgctggcacagagttagccgatgcttattccccagataccgtcattgcttcttctccgggaaaagaagttcatgacccgtgggccttctacctccacgcggcattgctccgtcaggctttcgcccattgcggaaaattccccactgctgcctcccgtaggagtctgggccgtgtctcagtcccagtgtggctgatcatcctctcggaccagctactgatcatcgccttggtaagctattgcctcaccaactagctaatcagacgcgagcccctcctcgggcggattcctccttttgctcctcagcctacggggtattagcagccgtttccagctgttgttcccctcccaagggcaggttcttacgcgttactcacccgtccgccactggaaacaccacttcccgtccgacttgcatgtgttaagcatgccgccagcgttcatcctgagccaggatcgaactctccatgagattcatagttgcattacttatagcttccttgttggtagacaaagctgattcggaattgtctttcattccaaggcataacttgtatccatgcgcttcatattcgcctggagttcgctcccagaaatatagccatccctaccccctcacgtcaatcccacgagcctcttatccattcccattcgatcagggcgggggagcaagtcaaaatagaaaaactcacattgggtttagggataatcaggctcgaactgatgacttccaccacgtcaaggtgacactctaccgctgagttatatcccttccctgcccccatcgagaaatagaactgactaatcctaaggcaaagggtcgagaaactcaacgccactattcttgaacaacttggagccgggccttcttttcgtactattagggatacgaaaagaatgggaaaattggattcaattgtcaactcttcctatcggaaatagtattgactacagattcgagccatagcacatggtttcataaaaccgtacgattttcccgatctaaatcaagcaagcaggttttacatgaagaagatttggctcagcatgttctattcgatacgggtaggagaagaacccaactcggtattcttaaaaaaatagaggaatcagaaccaagtcaagatgatacggatcaaccccttcttcttgcgccaaagctcttaccatttccgagggaactggagctacatctcttttccatttccattcaagagttcttatgtgtttccacgcccctttgagaccccgaaaaatggacaaattccttttcttaggaacacctacaagattcgtcactacaaaaaggataatggtaaccccaccattaactacttcattttcatttatgaatttcatagtaatagaaatacatgtcctaccgagacataatttgtaacttgctatcctcttgcctagcaggcaaagatttacctccgtggaaaggatgattcattcggatcgacatgagagtccaactacattgcattggcagaatccatgttgtatatttgaaagagcttgacctccttgcttctctcatggtacaatcctcttcccgctgagacccctttctcctcggtccacagagacaaaatggaggactggtgccaacagttcatcacggaagaaaggactcactcagccgggatcactaactaatactaatctaataatactagtctaatactaatataatagaaaagaactgtcttttctgtatactttccccggttccgttgctac--cgcgggctttacgcaatcgatcggatcatatcccttcaacacaacataggtcatcgaaaggatctcggagacccaccaaagcacgaaagccaggatctttcataaaatggattcctattcgaagagtgcataaccgcatggataagctcacactaacccgtcaatttgggatccaattcgggattttccttgggaggtatcgggaaggcattggaatgtaataatatcgattcatacagatacagaagaaaaggttctctattgattcaaacgctgtacctatgggatagaggaagaggaaaaaaccgaacacatagtacttttgatcaaaaaatcaatctgatttattttgtacccttcgctcaatgagaaaatgggtcagattctacaggatcaaacctatgggacttaaggaatgatggaagggaatcaaaaaagagagggaaaagaaagaaataagtaaataaaaatgaagtagaagaacccagattccaaatgaacaaattcaaacttgaaaaggatctttctgattctcgaagaatgaggggcaaagggattgatcgagaaagctctcttgttcttattataagatcgtgattggatccgcatatgtttggtaaaaagaagaatcttctcctttgagaataatcaaaaatggaaagtgttcaattggaacatgaaaacgtgactgaattggtcctagttactcttcggaacggagtggaagaagggaggagattctcgaacgaggaaaaggatccaatgacttcgaaagaattgaacgaggagccgtatgaggtgaaaatctcatgtacggttttgtagagtggcagtaagggtgacttatctgtcaacttttccactatcacccccaaaaaaccaaactctgccttacgtaaagttgccagagtacgattaacctctggatttgaaatcactgcttatatacctggtattggccataattcacaagaacattctgtagtcttagtaagagggggaagggttaaggatttacccggtgtgagatatcacattgttcgaggaaccttagatgctgtcggagtaaaggatcgtcaacaagggcgttctagtgcgttgtagattcttatccaagacttgtatcatttgatgatgccatgtgaatcgctagaaacatgtgaagtgtatggctaacccaataacgaaagtttcgtaaggggactggagcaggctaccatgagacaaaggatcttctttctaaagagattcgattcggaactattatatgtccaaggtccaatattgaaataatttcagaggttttccctgactttgtccgtgtcaacaaagaattcgaaatgcctcgacttttttagaacgggtccgagtcaaatagcaatgattcgaagcacttctttttacactatttcggaaacccaaggactcaatcgtatggatatgtaaaatacaggatttccaatcctagcaggaaaaggagggaaacggatactcaatttaaagtgagtaaacagaattccatacatatagaattctgtggaaagccgtattcgatgaaagtcgtatgtacggtttggagggagatctttcatatctttcgagatccaccctacaatatggggtcaaaaagccaaaataaatgattttagcccttataaaaagaaaactgattcttgaacccctttcacgctcatgtcacgtcgaggtactgcagaagaaaaaactgcaaaatccgatccaatttatcgtaatcgattagttaacatgttggttaaccgtattctgaaacacggaaaaaaatcattggcttatcaaattatctatcgcgccgtgaaaaagattcaacaaaagacagaaacaaatccactatctgttttacgtcaagcaatacgtggagtaactcccgatatagcagtaaaagcaagacgtgtaggcggatcgactcatcaagttcccattgaaataggatccacacaaggaaaagcacttgccattcgttggttattatgggcatcccgaaaacgtccgggtcgaaatatggctttcaaattaagttccgaattagtggatgctgccaaagggagtggcgatgccatacgcaaaaaagaagagactcataaaatggcagaggcaaatagagcttttgcacattttcgttaatccatgaacaggatctatatagacacatagatccatggatccatacatctcgatcggaaaagaatcaatagaaaaagaaagaatcgtaattgatcaatatatttctcgaaacaaacgaaaagaaaacgaaagatgaaacataaatcatggatcaactaagccctctcggggacttgcttaagaaagaaaagaggaatctcatgtaaataccatggaataaggtttgatcctattcatggagattccgtaaatattccattccaaaaatagaaagttcgaaacaattgggatttttttggagattggatgcagttactaattcatgatctggcatgtacagaatgaaaacttcattctcgattctacgagaatttttatgaaagcctttcatttgcttctcttcaatggaagttttattttcccagaatgtatcctaatttttggtctaattcttcttctgatgatcgattcaacctctgatcaaaaagatataccttggttatatttcatctcttcaacaagtttagtaatgagcataacggccctattgttccgatggagagaagaacctatgattagtttttcgggaaatttccaaacgaacaatttcaacgaaatctttcaatttcttattttactatgttcaactctatgtattcctctatccgtagagtacattgaatgtacagagatggctataacagagtttctgttattcgtattaacagctactctaggaggaatgtttttatgcggtgctaacgatttaataactatctttgtagctccagaatgtttcagtttatgctcctacctattatctggatataccaagaaagatgtacggtctaatgaggctactacgaaatatttactcatgggtggggcaagctcttctattctggttcatggtttctcttggctatatggttcatccgggggagagatcgagcttcaagaaatagtgaatggtcttatcaatacacaaatgtataactccccaggaatttcaattgcgcttatattcatcactgtaggaattgggttcaagctttccccagccccttctcatcaatggactcctgacgtatacgaaggagtgcggttcgttcgataaattcctacctctctatctatctctgagatgtttggatttttcaaaactccatggacatgcagaagagaaatgctatccccactcggaccaagacataacttttacttgttcaaataacaattaaggtgaagcagggtcaggaacaacgaatctctttatgataaacagatccattttgcaagttcgttattaagggtagttcctacaaaggatcggactaatgacgtatacaatacttgaattctcgatgtagatgctacatagttggttctcatccttcagagactacgagtgtaataggagcatccgtcgacaaaaggatcaccctaagatgatcatctcatggctattgagaacgaatcaaatcagatggttctatttctcaatctttctgacttgctcctacggaaccaaggtcgaaaagattgaaaaaataagtaattcacaaccactgatgaaggattcctcgaaaagttaaggattagtaatcctttttagaaatcgaatggattcggtcttatacatacgcgaggaaggtaatcaaaaaagaaagaagatgagttcttctttcttttatcacttaggagccgtgcgagatgaaagtctcatgcacggttttgaatgagagaaagaagtgaggaatcctcttttcgactctgactctcccactccagtcgttgcttttctttctgttacttcgaaagtagctgcttcagcttcagccactcgaattttcgatattcctttttatttctcatcaaacgaatggcatcttcttctggaaatcctagctattcttagcatgatattggggaatctcattgctattactcaaacaagcatgaaacgtatgcttgcatattcgtccataggtcaaatcggatatgtaattattggaataattgttggagactcaaatggtggatatgcaagcatgataacttatatgctgttctatatctccatgaatctaggaacttttgcttgcattgtaccatttggtctacgtaccggaactgataacattcgagattatgcaggattatacacgaaagatccttttttggctctctctttagccctatgtctcttatccctaggaggtcttcctccactagcgggttttttcggaaaactccatttattctggtgtggatggcaggcaggcctatatttcttggtttcaataggactccttacgagcgttgtttctatctactattatctaaaaataatcaagttattaatgactggacgaaaccaagaaataacccctcacgtgcgaaattatagaagatcccctttaagatcaaacaattccatcgaattgagtatgattgtatgtgtgatagcatctactataccaggaatatcaatgaacccgattattgcaattgctcaggatacccttttttagcttctaggatctatttcttagttcaagatccctcttactaactggaatcaaagaattagtagatctgttccgcccaaaatgggaatgggctagggttatgaacttataatctataatctgatgatcgagtcgattccatgattataagttcattccataccggaccagaccggaatagggttatatacattctcattatgagaaggggtccttcgagcgtatctaaatagatactatgtttacatatggatccctacgtcgttacattccatttaggattagaaataggcataatcggacctgctttttacatatctctcttgggaccctattcacttctttgggcttctattgaatcgagaaataggtttgattgtccatctttttgagaatatatatataaagcatactccggataattcaaatcgaagcaattggatgtccgactcgggcctggcctatatgacatgatcgatcaatagaaatactccgcctttgtcatatattccatacatcacactagatagatatcatattcatggaatatgattcactttcaagatgccttggtggtgaaatggtagacacgcgagactcaaaatctcgtgctaaagagcgtggaggttcgagtcctcttcaaggcataatattgggaatgctcattgaatgagcaattcaataagagatctcgaatcgatattgatatcgattcgatccgagctcttggaattggaataagttcgggagcggatcacgaaatcttggtgatcttatctatctaatgaatggggagtctgctttgaaatcgtccgccctgcacccacaccccgagtatatgcttcaacaggaatcacacaagggtagattgatacaatagaaacctctggtaaaatgcccgcccgtaaccca----ataacgtacattacatagtccgttttagggattggcgacttacccattcagtgactttggcactggacgttcccaaaatgggtactatcgggtcgggtgaattcaataatagacgcctgttggcatttcagccttccttctcctttcagggcctatccgaaagagaatccagtacttcttggtcgtgaatatctgaataggacgaactgccccgtggatatctttgcttcggaacaaaacaattagaattaggctcggtcaactggaatgtgtattatccatataggggatcttccaattgagaagatccatcgacctgagacgaagaaaaa-ggtctatctattttatttagttattcagttaaacattgggaaatctttctcctgttacatgaatccaattttcatttcatccgggaaaagccatctttttctcaacaatgtctttgtcatttgatccaatagcgttccgttagataggaacagatttgataaatactgataactctcggatagagtattagaatggaaagatccattagataatgaactattggttctaagccatctctggcgatgaatcaacaattcgaagtgcttttcttgcgtattcttgataaaccagcgtttatatatagatgtaggaggatctgtttgggaagtaagaagcccctttgacatctcttcatctgcaaagaattctcgatgtgaaaacacagagacaaggggctgatctttgaataggaaaaagagtggatctgcagggtcccaaatgaattggcttattcgaaaaaagccttgttctttggaagatctatctcgtgtctggtactgcatggttccactctgcaagaactccgaatcattctcttgaag------ctcttcatcataaatgatccgcttgccccgaaatgacctggcccaatagggaaatcccaatgaattgggcctttcgatacaatcaaatagaaagccccaagggcgccatattctaggagcccaaactatgtgattgaataaatcctcttctatctgttgcgggtcgagggctccttctccttccccttcttcaaactccgattcgtttttttcgtagagaaatctctgatcaacgatagaacaagatccattttgcatcatatctaagggattccttggttcgggccgaagaaacaatgtcactcgatcattatcaaactgactgcaatctttttctgtccgtgaggatcccaccagagcgccttctacttctaataggccatgaactagatcagaatcattctcaacgagtccataagaagtgatcccatttttttcatcgggtcggggtagagaccaaaggtcttgagcgaccgatccggcagaacaactcaaaagataaagaagtatcgttaatttcttcatgctcgttccaagttcgaagtaccatttgtacaaataagaatccccttcgttacatgatttcttcttcatatagatagatataggatctatggggcaattacttagaagtacattttgtgcaacagcccttcctatctgatagaaaaggatcccatgatcctgaaccgagcttacctgggatcgcaaatcccaagcttgtctatgaagagcggatctaattgtattagtgtctataattgatttcttctgtgtaatactaatcgatagggcctcgttggtaagtgctacaagatctcgtgcattggaacccatgcttatggacccgaatccattagtatggaacattttcttttccaagtgaaatcccctagtatatgaaagagtgaaaaagtgctttcgttgttgtggaataagaagccttcgtatcttaatgcatgtatttaatttattcggagctattagagcgggatccactttttggggaatatgagtcgaagcaataacaaggatatttctagtggaacatctttcacaatccctggagagagagttcactaatagaccgagggataagtaattcgactcattcacatccagatcatgaatgtttggaatccatattatgcaaggagacattgctttggctaattcaaattgaagggtgatataaaatcggtctattttcggcatcatatccatagttagcgcattcgtcatagttagcagctccgtatcaaggtcatgatcgatatcatcactagcatcaatatcgtcactagcatcaatatcgtcactatcatcaatatcgatatcatcaataagaaaacctttaggcttgttatccaggaacttgttcagaaataccgtaatgaaaggaacataggagtttgtcactaggtatttgaccaaataggatcgtccagttcctatagaacctatcactaaaatacccctagagggggatagggctaagcggagcgaaaagggttttcc------atgagatgggaaatgaaaactattagccccacacgaggtttgtgaataagtgattgtctgataatgagcaaggaatatccgtctttctgctaaacaggatgtattgaactcataattcattagacactttttatgaatgtcaactaagtatcgtaagtaaattgctcccggttgttcaatcatttgataaccagagtcattctttgataaatgatcactagataaatgatcactatgagtcagactcactagaatttgatcaatccttttttctgtcgttaaggtggagaactgaaccaagaattctctttcttcatcatcaatcgaatcactgttcgcgacccaggattctattttatcatcaatccaatcaccgttcacgttttttctttttcttatcaatgaatagatctctttacttgtatgacttagatgtctcgtatttctcgaaaaagtgattcgattgatgggatttggtatgatacttatgatatcgatgagattgatattcaaatgtttcttcttagaatgtattgatttgaccccataagcgggaccaccacccaatagcatgttgccgccagaagcagaaccccttatttcttctagagaatctcctaattgttccagagcaactagaaagagattatttaaccagaaagaattcagttcagatgtaggatacctatccagaagttttcgcaactcaatcatgtatgatggaatcatcaaagatttgaccttttcgaactctgtctgtaactcactagaggctcgggaaacaaagagaagatgtgtacgaacgagatatccagcaacaagaagaaggaaaaggattgaatagaggaactcccgaacatttggcgatctcagatgtgtcgatatcaatggtgactcattatttcgatgaatcatttcttcggacagaagaagattatgtaaacactttctcgaaatctcacttatcagattccattgtggaagacacctctttttctgaagaactcgccatgatatatctgatccatacataatatcatgaaaaatggatacaaatttttgactgctacttagtatcggcaataggtctgaaaaagtatctaaaaatatcaaatttagatatttgtaccctgtcgaagtaaggaaccatggcatatatgtttggaattgattccattttgagagagttgaaaaagcactatctggttgaaaggttctatacatctgccctttctcaacgcatttctttagccaaagactctgttttttcctcttttcggatggtaaatctttctcagaacatggagtgtgaatcaaacccatgtttgaattgaaattgagatactgatgcaagttcttcccttctgaatcagatagattcatatctgaaagaggttgacaataagttctttcaaaattgactatttgtccctctgttagaggtgttccagaaatgtctgcgatcgaataaatagctctacgaacgaatggatcggatcgaattggaaaatggaaagatttgtacaagttatacgtttcgtcaccactttgtggaaaatcgttaggtatgaatatgttagatacctgtgactcgattggtgaaatagtatctctctccaaaaaagcatgtttttttttaccgccgcacaaagaaaatattttgttgcgaatgaacaagatattgaggaattgtccatacgtaaaatcataattattgatacgggccttttccacataaaaagggaatcttttgttacaatagaagcataagtgatgtggattattcaagaatcgaagtcgatttgctttagaaaaagaagatatcaatgaacttccatgaaatggtttcacgggattcagccaattgtcttgatcgtgggatatcattgagaaataggaatccgtgttatcaaaggatttcctgcgattagttctagtatggaatgagtcaatcatccactttggtatcttattgaacaaaaatggtgatattgttcctccattgatcaagaatttcgatttttgggaagtatcatgatcatccaataagaagggtttccattttttcaaatgaacgatttgaagacctattgattctaacaacggattgcagagtcgatcattcggacctttcaattcatagatgtggatctcggacctatgaatggggatattcccgaaactcacaaagaaaaaaggaagtgagttagacaaaaagagaagcaacttggacaaaaaaagaagtgacttggacaaaaagaaacgaagtgacttagacaaatcttttttgtcgataacctcagaccaatcaatcgaatattgattaatacgtaatcgatggaacactacttgaaaacggctcttctgctcagaaacgagatgttccgaatgctcctggaaattcttgctcccattggaccatttgtatctatatgcattaggatcccgattcgtggatctctcggttcgagaaatcaaaataagaggatcgaaccatttcttctgactctttttcaaattcgagaaatgtgagttgatcctatatttcattatagttctatgattcagagtatcatttcctatttgatccttttgaattccatattcgaagttgtgatcggatctattcattaaaaagaatcgattcaatacatttcttatgtacccataagtgctatattggatttgaatccaattttggatcaatctatattgattgactgcctccattatgttgttgctagcaaataccactatttttggttttggatcttccaaatcattcccgcaggagatccggacccatttttttctgatccttcgataaaaagattcattctcttcataaaaaataggaggtagaaccaataaagatttctttttcgattcatccctggagttgaatacctcattcaagaattgtttttgatccaatccgtaggaatcaatagaaaaggcaaatcccttatgatacaccagatccggctcggttattgatagagtgaatagatctgccatttcttgaaatctctcttctgattcaaaatcgtggtgtaacgtgtatccccccctgttccggtcatggaatagatgaaataaatcaaaaaatggatttttgttcaagactgaaatcttattggaactgtccatatccggttcatccttcggaaccatatcacatcccggatccggatctgatgaaataggatgaattgagacggtattttgtaaatacgtaattatcttgaatatattcaccatttctttattttccgatcgcctggaagggacaaaagaaagatcttgttctttcttcaacaatttctgatctctagtggacctctcagtaggattcgaacccagatgaagttctgaccatctgtcagagaaaaaagaacgaatggatcttgtaggattcccaagaaattcttcgatttcttccggaagcagatgattattcatctgcttctcacgttccgtgaatagccgggacattgaggaatatccagaaaggcatttcgggaatcggtttgattctatctctgttcgttccgtttgaagaaaggaaggatcccaaagaatcgatctttcttttagttgttgaatctctctttgattgatccatgtgtgatattccgaatcctcattactaatggaatcgaaatgatctctggattgatcagaagatcctttcaattggctagaattcgttacttgaacgaaactagatcttgtggaatcgtattgaatatttgacgatacattccgtaccttgctaaaaaaccgatccttgtttaccaaccacacattgtctaaccaaatccaattctctctcgatacgttcctcaaaaaatccgattcgtgtggattcttcccccaactaacgaagagatcttggcggaattgccacatatgaaattgagcaccattttgcaaagaaatagcccacttgtttctcgagaagagatgggaaacatgctcaatctcctttgattgaatagttgacccagctccttgttgtttgaagaaaccctccacttcaattggtattttttcacgaaaagcagacatgagataacaaatccagtgtttcactaagatttcgaatagctgtcccgaattcaagttgattatgtttcgcctcttcctcggagaaagacgatcaaacaattcccaatcacggtccttgcggatcggatcatccatataatatacaaaaagaaactcccgatatttgatatctttctctttgaatgagatctcaattccagcgacggtttcattagatatcttacaactagaatccctcttttttccgacccagttcctccaccaccgccaaccccagttagattcaggcatgatacactttttagttattgggagaacccaagtactctctttcggatccaggaaacaactctcagagatcttttttccttttggaagatacaggagcgaaacagtcaacctattgatattggaagaccaaaaagattcttccaatgtatcatttctgggtccaatggaattcataggtataggaagaagccctgtcaaatagagattttttctttcggccatatttcgattgttaatacgatatataaggaccactactacaaatagtactacacccttgatcgtgaaatatcgattgcttgttgaacccggtgaattgcgtgaaagtaggatactccaaattcgggggtcaaagagttttataaaacgttcttggtggaaaaaaatgtgaatgaaagatcccactgaattgaattgggtccatgaatctaagaaatagtgagaattcttgatctctctcaatatctctctcaattcgaaaatccaggatttgaattgatgtcctttcattgattcctcctaaattgcattgatttatcctaaagatttcatttcaattggaatttggttattcaccatgtacgaggatccccgctaagcatccatggctgaatggttaaagcgcccaactcataattggcgaattcgtaggttcaattcctactggatgcacgccaatgggaccctccaataagtctattggaattggctctgtatcaatggaatctcatccgccatacataacgaattggtgtggtatattcatatcataacatatgaacagtaagaactagcattcttattgagactagaactcatagggaagaaaatagatttatggatggaatcaaatatgcagtatttacagacaaaagtattcggttattgaggaaaaatcaatatacttctaatgtcgaatcaggatcaactaggacagaaataaagcattgggtcgaactcttctttggtgtcaaggtaatagctatgaatagtcatcgactcccgggaaagggtagaagaatgggacgacctattatgggacatacaatgcattacagacgtatgatcattacgcttcaaccgggttattctattccacctcttagaaagaaaagaacttaaatcaaaatacttaatagcatggcgatacatttatacaaaacttctaccccgagcacacgcaatggagccgtcgtagacagtcaagtgaaatccactccacgaaatcatttgatctatggacagcatcattgtggtaaaggtcgtaatgccagaggaatcattaccgcagggcatagagggggaggtcataagcgtctataccgtaaaatcgattttcgacggaataaaaaagacatatatggtagaatcgtaaccatagaatacgaccctaatcgaaatgcatacatttgtctcatacactatggggatggtgagaagagatatattttacatcccagaggggctataattggggataccattgtttctggtacagaagttcctataaaaatgggaaatgccctacctttgagtgcggtttgaactattgatttacgtaattggaagtaaccaattaggtttacgacgaaacctagaaatcgatcactgatccaatttgagtacctctacaggatagacctcaacagaaaactgaagagtaacggcagcaagtgattgagttcagtagttcctcatataaaattattgactctcaagatatagtaatatggagaagacaaaattgtttcaagcaccgacagaaccagaagcgccccttgtttcaaagagaggaggacgggttattcacatttcatttgatggtcagaggcgaattgaaagctaagcagtggtaattcgaaagattcccccggggaa-aatagagatgtctcctacgttacccgtaatatgtggaagtatcgacgtaatttcatagagtcattcggtctgaatgctacatgaagaacataagccagatgacggaacgggaaaacctaggatgtagaagatcataacatgagtgattcggcagatttggattcctatatatccactcgtgtggtacttcattataccataggtataagatccatctgtatagatatcatctcatctacatccagaaagccgtatgctttggaagaagcttgtacagtttgggaaggggttttgattgatcaaaaagaaaaatctacttcaaccgatatgcccttaggcacggccatacataacatagaaatcacacttggaaagggtggacaattagctagagcagcgggtgctgtagcgaaactgattgcaaaagaggggaaatcggccacattaaaattaccttctggggaggtccgtttgatatccaaaaactgctcagcaacagtcggacaagtggggaatgttggggtaaaccagaaaagtttgggtagagccggatctaagcgttggctaggtaagcgtcctgtagtaagaggagtagttatgaaccctgtagaccatccccatgggggtggtgaagggagggccccaattggtagaaaaagacccacaaccccttggggttatcctgcacttggaagaagaagtagaaaaaggaataaatatagtgataatttgattcttcgtcgccgtagtaaataggagagaaaatcgaatttgtttcttcgtctttacaaaat-------aaaaaaaataggagtaattaactgtggcacgttcactaaaaaaaaatccttttgtagcgaatcatttattaaaaaaaatcaataagcttaacatat----
>OP888489_(Ribes_nigrum)
[truncated: 1,115,690 more chars]
